# Supplementary material for: A low-temperature phase of the 1:1 complex of 2-(6-diethylamino-3-diethyl­iminio-3H-xanthen-9-yl)benzoate with ethyl gallate at 93 K
Source: Acta Crystallogr Sect E Struct Rep Online. 2008 Jun 7;64(Pt 7):o1238–9. doi: 10.1107/S1600536808016528 (PMC2961781; doi:10.1107/S1600536808016528)
Supplement: Supplementary file 1 [file e-64-o1238-sup1.cif]

##############################################################################
###                                                                        ###
###        Electronic paper (Acta Crystallographica Section E)             ###
###                                                                        ###
##############################################################################
#                                                                            #
# This CIF contains the data in a paper accepted for publication in Acta     #
# Crystallographica Section E. It conforms to the requirements of Notes      #
# for Authors for Section E, and has been peer reviewed under the auspices   #
# of the IUCr Commission on Journals.                                        #
#                                                                            #
# Full details of the Crystallographic Information File format               #
# are given in the paper "The Crystallographic Information File (CIF):       #
# a New Standard Archive File for Crystallography" by S. R. Hall, F. H.      #
# Allen and I. D. Brown [Acta Cryst. (1991), A47, 655-685].                  #
#                                                                            #
# The current version of the core CIF dictionary is obtainable from          #
# ftp://ftp.iucr.org/pub/cif_core.dic. The current version number is 2.4.    #
#                                                                            #
# Software is freely available for graphical display of the structure(s) in  #
# this CIF.  For information consult the CIF home page http://www.iucr.org/  #
# cif/home.html                                                              #
#                                                                            #
# This file may be used for bona fide research purposes within the           #
# scientific community so long as proper attribution is given to the journal # 
# article from which it was obtained.                                        #
#                                                                            #
##############################################################################
                                             
data_General
_audit_creation_method     SHELXL-97
_journal_date_recd_electronic     2008-05-08
_journal_date_accepted     2008-05-30
_journal_name_full     'Acta Crystallographica, Section E'
_journal_year     2008
_journal_volume     64
_journal_issue      7
_journal_page_first     o1238
_journal_page_last     o1239
_journal_paper_category     QO
_journal_coeditor_code     SJ2498
_publ_contact_author_name     'Prof. J. Mizuguchi'
_publ_contact_author_address
;
    Department of Applied Physics
    Graduate School of Engineering
    Yokohama National University
    Tokiwadai 79-5, Hodogaya-ku
    Yokohama 240-8501, Japan
;
_publ_contact_author_email     'mizu-j@ynu.ac.jp'
_publ_contact_author_fax     '+81-45-339-3369'
_publ_contact_author_phone     '+81-45-339-3369'
_publ_section_title
;\
A low-temperature phase of the 1:1 complex of
2-(6-diethylamino-3-diethyliminio-3H-xanthen-9-yl)benzoate
with ethyl gallate at 93 K
;
loop_
    _publ_author_name
    _publ_author_footnote
    _publ_author_address
    'Mizuguchi, Jin' ?
;
    Department of Applied Physics
    Graduate School of Engineering
    Yokohama National University
    79-5 Tokiwadai, Hodogaya-ku
    240-8501 Yokohama,
    Japan
;
data_I
_chemical_name_systematic
;
2-(6-diethylamino-3-diethyliminio-3H-xanthen-9-yl)benzoate--ethyl
3,4,5-trihydroxybenzoate (1/1)
;
_chemical_formula_moiety     'C28 H30 N2 O3, C9 H10 O5'
_chemical_formula_sum     'C37 H40 N2 O8'
_chemical_formula_iupac     'C28 H30 N2 O3, C9 H10 O5'
_chemical_formula_weight     640.71
_chemical_melting_point     ?
_symmetry_cell_setting     triclinic
_symmetry_space_group_name_H-M     'P -1'
_symmetry_space_group_name_Hall     '-P 1'
loop_
    _symmetry_equiv_pos_site_id
    _symmetry_equiv_pos_as_xyz
    1 '+X,+Y,+Z'
    2 '-X,-Y,-Z'
_cell_length_a     11.3689(2)
_cell_length_b     16.3654(3)
_cell_length_c     17.6518(3)
_cell_angle_alpha     94.1760(7)
_cell_angle_beta     96.1440(7)
_cell_angle_gamma     93.7790(7)
_cell_volume     3247.69(10)
_cell_formula_units_Z     4
_cell_measurement_reflns_used     23114
_cell_measurement_theta_min     3.0
_cell_measurement_theta_max     68.5
_cell_measurement_temperature     93
_exptl_crystal_description     'block'
_exptl_crystal_colour     'red'
_exptl_crystal_size_max     0.20
_exptl_crystal_size_mid     0.20
_exptl_crystal_size_min     0.20
_exptl_crystal_density_diffrn     1.310
_exptl_crystal_density_meas     ?
_exptl_crystal_density_method     'not measured'
_exptl_crystal_F_000     1360.00
_exptl_absorpt_coefficient_mu     0.755
_exptl_absorpt_correction_type     multi-scan
_exptl_absorpt_process_details     '(Higashi, 1995)'
_exptl_absorpt_correction_T_min     0.810
_exptl_absorpt_correction_T_max     0.860
_diffrn_radiation_type     'Cu K\a'
_diffrn_radiation_wavelength     1.54187
_diffrn_measurement_device_type     'Rigaku R-AXIS RAPID'
_diffrn_measurement_method     \w
_diffrn_detector_area_resol_mean     10.00
_diffrn_reflns_number     29633
_diffrn_reflns_av_R_equivalents     0.039
_diffrn_reflns_theta_max     68.25
_diffrn_reflns_theta_full     68.25
_diffrn_measured_fraction_theta_max     0.926
_diffrn_measured_fraction_theta_full     0.926
_diffrn_reflns_limit_h_min     -13
_diffrn_reflns_limit_h_max     13
_diffrn_reflns_limit_k_min     -19
_diffrn_reflns_limit_k_max     19
_diffrn_reflns_limit_l_min     -19
_diffrn_reflns_limit_l_max     19
_refine_special_details
;
Refinement of <i>F</i>\^2\^ against ALL reflections. The weighted
<i>R</i>-factor <i>wR</i> and goodness of fit <i>S</i> are based on
<i>F</i>\^2\^, conventional <i>R</i>-factors <i>R</i> are based on <i>F</i>,
with <i>F</i> set to zero for negative <i>F</i>\^2\^. The threshold expression
of <i>F</i>\^2\^ > \s(<i>F</i>\^2\^) is used only for calculating
<i>R</i>-factors(gt) <i>etc</i>. and is not relevant to the choice of
reflections for refinement. <i>R</i>-factors based on <i>F</i>\^2\^ are
statistically about twice as large as those based on <i>F</i>, and <i>R</i>-
factors based on ALL data will be even larger.
;
_reflns_number_total     11011
_reflns_number_gt     7318
_reflns_threshold_expression     F^2^>2\s(F^2^)
_refine_ls_structure_factor_coef     Fsqd
_refine_ls_R_factor_gt     0.0441
_refine_ls_wR_factor_ref     0.1151
_refine_ls_goodness_of_fit_ref     0.942
_refine_ls_number_reflns     11011
_refine_ls_number_parameters     881
_refine_ls_number_restraints     0
_refine_ls_hydrogen_treatment     mixed
_refine_ls_weighting_scheme     calc
_refine_ls_weighting_details
                    'w = 1/[\s^2^(Fo^2^)+(0.0668P)^2^] where P=(Fo^2^+2Fc^2^)/3'
_refine_ls_shift/su_max     0.0010
_refine_diff_density_max     0.23
_refine_diff_density_min     -0.25
_refine_ls_extinction_method     none
_refine_ls_extinction_coef     ?
loop_
    _atom_type_symbol
    _atom_type_description
    _atom_type_scat_dispersion_real
    _atom_type_scat_dispersion_imag
    _atom_type_scat_source
    'C' 'C' 0.018 0.009
;
International Tables for Crystallography
(1992, Vol. C, Tables 4.2.6.8 and 6.1.1.4)
;
    'H' 'H' 0.000 0.000
;
International Tables for Crystallography
(1992, Vol. C, Table 6.1.1.4)
;
    'O' 'O' 0.049 0.032
;
International Tables for Crystallography
(1992, Vol. C, Tables 4.2.6.8 and 6.1.1.4)
;
    'N' 'N' 0.031 0.018
;
International Tables for Crystallography
(1992, Vol. C, Tables 4.2.6.8 and 6.1.1.4)
;
_computing_data_collection     'PROCESS-AUTO (Rigaku, 1998)'
_computing_cell_refinement     'PROCESS-AUTO (Rigaku, 1998)'
_computing_data_reduction
;
CrystalStructure (Rigaku/MSC, 2006)
;
_computing_structure_solution     'SIR2004 (Burla <i>et al.</i>,  2005)'
_computing_structure_refinement     'SHELXL97 (Sheldrick, 2008)'
_computing_molecular_graphics     'ORTEPIII (Burnett & Johnson, 1996)'
_computing_publication_material     'CrystalStructure (Rigaku/MSC, 2006)'
loop_
    _atom_site_type_symbol
    _atom_site_label
    _atom_site_fract_x
    _atom_site_fract_y
    _atom_site_fract_z
    _atom_site_U_iso_or_equiv
    _atom_site_adp_type
    _atom_site_calc_flag
    _atom_site_refinement_flags
    _atom_site_occupancy
    _atom_site_disorder_assembly
    _atom_site_disorder_group
    O O1B 0.87836(10) 0.98739(7) 0.42995(7) 0.0229(3) Uani d . 1.00 . .
    O O2B 0.90792(11) 0.95942(8) 0.79262(7) 0.0281(3) Uani d . 1.00 . .
    O O3B 0.93454(11) 1.01742(8) 0.68439(7) 0.0267(3) Uani d . 1.00 . .
    O O1A 0.88374(11) 0.47147(7) -0.06554(7) 0.0240(3) Uani d . 1.00 . .
    O O2A 0.89121(11) 0.48936(8) 0.30288(7) 0.0297(3) Uani d . 1.00 . .
    O O3A 0.92734(11) 0.51496(8) 0.18428(7) 0.0293(3) Uani d . 1.00 . .
    O O6A 1.13694(12) 0.58483(8) 0.23956(8) 0.0291(3) Uani d . 1.00 . .
    O O5A 1.09716(13) 0.43281(8) 0.30792(8) 0.0338(3) Uani d . 1.00 . .
    O O4A 1.25444(12) 0.39351(8) 0.42047(8) 0.0324(3) Uani d . 1.00 . .
    O O7A 1.57886(13) 0.62783(9) 0.45684(9) 0.0469(4) Uani d . 1.00 . .
    O O8A 1.50522(11) 0.71810(8) 0.37821(8) 0.0317(3) Uani d . 1.00 . .
    O O6B 1.13331(12) 1.08929(8) 0.74789(8) 0.0288(3) Uani d . 1.00 . .
    O O5B 1.12346(12) 0.92278(8) 0.79090(8) 0.0290(3) Uani d . 1.00 . .
    O O4B 1.29851(12) 0.87659(8) 0.88819(8) 0.0302(3) Uani d . 1.00 . .
    O O7B 1.56742(12) 1.13800(8) 0.97180(8) 0.0333(3) Uani d . 1.00 . .
    O O8B 1.48988(11) 1.22678(8) 0.89288(8) 0.0322(3) Uani d . 1.00 . .
    N N2B 0.71903(14) 1.23884(9) 0.37466(9) 0.0277(4) Uani d . 1.00 . .
    N N1B 0.97157(14) 0.71094(9) 0.43325(9) 0.0274(4) Uani d . 1.00 . .
    N N2A 0.81195(14) 0.74802(9) -0.10608(9) 0.0268(3) Uani d . 1.00 . .
    N N1A 0.95787(14) 0.19150(9) -0.04933(9) 0.0288(4) Uani d . 1.00 . .
    C C9B 0.74323(16) 1.18196(11) 0.42495(11) 0.0256(4) Uani d . 1.00 . .
    C C8B 0.80925(16) 1.11476(11) 0.40636(11) 0.0240(4) Uani d . 1.00 . .
    C C7B 0.81752(16) 1.05203(11) 0.45422(11) 0.0219(4) Uani d . 1.00 . .
    C C12B 0.76375(16) 1.05087(11) 0.52263(11) 0.0219(4) Uani d . 1.00 . .
    C C11B 0.70771(16) 1.12247(11) 0.54336(11) 0.0257(4) Uani d . 1.00 . .
    C C10B 0.69800(17) 1.18574(12) 0.49776(11) 0.0280(4) Uani d . 1.00 . .
    C C13B 0.76693(16) 0.98015(11) 0.56424(11) 0.0220(4) Uani d . 1.00 . .
    C C4B 0.82581(15) 0.91354(11) 0.53678(11) 0.0214(4) Uani d . 1.00 . .
    C C5B 0.88086(16) 0.91770(11) 0.46921(11) 0.0215(4) Uani d . 1.00 . .
    C C6B 0.93269(16) 0.85388(11) 0.43505(11) 0.0237(4) Uani d . 1.00 . .
    C C1B 0.93259(16) 0.77761(11) 0.46880(11) 0.0247(4) Uani d . 1.00 . .
    C C2B 0.88574(16) 0.77399(11) 0.54089(11) 0.0252(4) Uani d . 1.00 . .
    C C3B 0.83370(16) 0.83817(11) 0.57228(11) 0.0242(4) Uani d . 1.00 . .
    C C14B 0.69254(16) 0.97331(10) 0.62840(11) 0.0222(4) Uani d . 1.00 . .
    C C15B 0.56987(16) 0.96165(11) 0.60911(11) 0.0268(4) Uani d . 1.00 . .
    C C16B 0.49399(17) 0.95451(11) 0.66448(12) 0.0298(5) Uani d . 1.00 . .
    C C17B 0.53913(17) 0.95787(11) 0.74086(12) 0.0282(4) Uani d . 1.00 . .
    C C18B 0.66080(16) 0.96716(11) 0.76036(12) 0.0270(4) Uani d . 1.00 . .
    C C19B 0.73859(16) 0.97497(11) 0.70563(11) 0.0221(4) Uani d . 1.00 . .
    C C20B 0.87033(16) 0.98517(11) 0.72922(11) 0.0213(4) Uani d . 1.00 . .
    C C27B 0.64851(18) 1.30864(12) 0.39121(12) 0.0353(5) Uani d . 1.00 . .
    C C28B 0.51632(19) 1.28710(14) 0.36980(13) 0.0500(6) Uani d . 1.00 . .
    C C25B 0.74973(17) 1.22856(12) 0.29529(11) 0.0308(5) Uani d . 1.00 . .
    C C26B 0.87317(18) 1.26447(12) 0.28673(12) 0.0359(5) Uani d . 1.00 . .
    C C23B 0.96527(18) 0.62858(11) 0.46230(12) 0.0311(5) Uani d . 1.00 . .
    C C24B 1.08162(19) 0.61184(12) 0.50674(12) 0.0419(5) Uani d . 1.00 . .
    C C21B 1.01170(19) 0.71283(12) 0.35719(11) 0.0334(5) Uani d . 1.00 . .
    C C22B 0.90840(19) 0.70483(12) 0.29420(12) 0.0391(5) Uani d . 1.00 . .
    C C9A 0.80213(16) 0.68192(11) -0.06451(11) 0.0249(4) Uani d . 1.00 . .
    C C8A 0.84590(16) 0.60628(11) -0.08668(11) 0.0239(4) Uani d . 1.00 . .
    C C7A 0.83537(16) 0.54155(11) -0.04116(11) 0.0230(4) Uani d . 1.00 . .
    C C12A 0.77610(16) 0.54502(11) 0.02534(11) 0.0222(4) Uani d . 1.00 . .
    C C11A 0.73357(16) 0.62160(11) 0.04646(11) 0.0269(4) Uani d . 1.00 . .
    C C10A 0.74587(16) 0.68720(11) 0.00457(11) 0.0264(4) Uani d . 1.00 . .
    C C13A 0.76571(16) 0.47473(11) 0.06661(11) 0.0232(4) Uani d . 1.00 . .
    C C4A 0.81712(16) 0.40392(11) 0.04120(11) 0.0230(4) Uani d . 1.00 . .
    C C5A 0.87533(16) 0.40257(11) -0.02569(11) 0.0224(4) Uani d . 1.00 . .
    C C6A 0.92214(16) 0.33482(11) -0.05662(11) 0.0241(4) Uani d . 1.00 . .
    C C1A 0.91606(16) 0.26098(11) -0.01902(11) 0.0256(4) Uani d . 1.00 . .
    C C2A 0.86306(16) 0.26195(11) 0.05052(11) 0.0262(4) Uani d . 1.00 . .
    C C3A 0.81486(16) 0.32957(11) 0.07845(11) 0.0247(4) Uani d . 1.00 . .
    C C14A 0.68673(16) 0.47247(11) 0.12900(11) 0.0233(4) Uani d . 1.00 . .
    C C15A 0.56556(17) 0.45371(11) 0.10668(12) 0.0292(4) Uani d . 1.00 . .
    C C16A 0.48590(17) 0.44929(12) 0.16068(12) 0.0319(5) Uani d . 1.00 . .
    C C17A 0.52564(17) 0.46464(11) 0.23766(12) 0.0300(4) Uani d . 1.00 . .
    C C18A 0.64616(17) 0.48172(11) 0.26028(12) 0.0277(4) Uani d . 1.00 . .
    C C19A 0.72793(16) 0.48491(11) 0.20708(11) 0.0230(4) Uani d . 1.00 . .
    C C20A 0.85903(16) 0.49799(11) 0.23319(12) 0.0235(4) Uani d . 1.00 . .
    C C27A 0.75459(17) 0.82365(11) -0.08670(12) 0.0330(5) Uani d . 1.00 . .
    C C28A 0.62064(18) 0.81610(13) -0.10645(13) 0.0409(5) Uani d . 1.00 . .
    C C25A 0.86617(17) 0.74497(12) -0.17806(11) 0.0298(4) Uani d . 1.00 . .
    C C26A 0.77640(19) 0.72455(13) -0.24777(11) 0.0387(5) Uani d . 1.00 . .
    C C23A 0.95564(18) 0.11495(12) -0.01047(12) 0.0344(5) Uani d . 1.00 . .
    C C24A 0.84570(18) 0.05831(12) -0.03624(12) 0.0368(5) Uani d . 1.00 . .
    C C21A 0.98746(18) 0.18428(12) -0.12816(12) 0.0348(5) Uani d . 1.00 . .
    C C22A 0.88023(19) 0.18476(12) -0.18812(12) 0.0386(5) Uani d . 1.00 . .
    C C29A 1.39147(17) 0.59375(11) 0.38322(11) 0.0246(4) Uani d . 1.00 . .
    C C34A 1.30914(16) 0.61475(11) 0.32518(11) 0.0250(4) Uani d . 1.00 . .
    C C33A 1.21080(16) 0.56133(11) 0.29828(11) 0.0252(4) Uani d . 1.00 . .
    C C32A 1.19155(17) 0.48701(11) 0.33185(11) 0.0257(4) Uani d . 1.00 . .
    C C31A 1.27562(17) 0.46701(11) 0.39004(11) 0.0258(4) Uani d . 1.00 . .
    C C30A 1.37478(17) 0.51900(11) 0.41521(11) 0.0275(4) Uani d . 1.00 . .
    C C35A 1.50052(18) 0.64666(12) 0.41029(12) 0.0306(5) Uani d . 1.00 . .
    C C36A 1.61415(18) 0.77074(13) 0.39752(13) 0.0410(5) Uani d . 1.00 . .
    C C37A 1.60159(19) 0.84407(13) 0.35256(13) 0.0471(6) Uani d . 1.00 . .
    C C29B 1.39195(16) 1.09548(11) 0.88757(11) 0.0230(4) Uani d . 1.00 . .
    C C34B 1.30324(16) 1.11904(11) 0.83478(11) 0.0247(4) Uani d . 1.00 . .
    C C33B 1.21358(16) 1.06213(11) 0.80066(11) 0.0235(4) Uani d . 1.00 . .
    C C32B 1.20951(16) 0.98077(11) 0.82163(11) 0.0224(4) Uani d . 1.00 . .
    C C31B 1.30135(17) 0.95803(11) 0.87335(11) 0.0238(4) Uani d . 1.00 . .
    C C30B 1.39119(16) 1.01438(11) 0.90654(11) 0.0252(4) Uani d . 1.00 . .
    C C35B 1.49108(17) 1.15383(11) 0.92221(11) 0.0262(4) Uani d . 1.00 . .
    C C36B 1.58894(19) 1.28594(12) 0.91921(13) 0.0406(5) Uani d . 1.00 . .
    C C37B 1.5856(2) 1.35179(14) 0.86645(14) 0.0554(7) Uani d . 1.00 . .
    H H6BO 1.0703(19) 1.0521(13) 0.7266(12) 0.052(7) Uiso d . 1.00 . .
    H H5BO 1.049(2) 0.9436(15) 0.7960(14) 0.089(9) Uiso d . 1.00 . .
    H H5AO 1.029(2) 0.4605(14) 0.3091(13) 0.078(9) Uiso d . 1.00 . .
    H H6AO 1.067(2) 0.5509(14) 0.2251(13) 0.076(8) Uiso d . 1.00 . .
    H H4BO 1.348(2) 0.8715(14) 0.9351(14) 0.081(9) Uiso d . 1.00 . .
    H H4AO 1.3091(19) 0.3857(13) 0.4612(12) 0.057(7) Uiso d . 1.00 . .
    H H8B 0.8469 1.1128 0.3621 0.029 Uiso c R 1.00 . .
    H H11B 0.6763 1.1265 0.5899 0.031 Uiso c R 1.00 . .
    H H10B 0.6615 1.2321 0.5141 0.034 Uiso c R 1.00 . .
    H H6B 0.9676 0.8603 0.3903 0.028 Uiso c R 1.00 . .
    H H2B 0.8913 0.7265 0.5666 0.030 Uiso c R 1.00 . .
    H H3B 0.8021 0.8331 0.6183 0.029 Uiso c R 1.00 . .
    H H15B 0.5389 0.9587 0.5580 0.032 Uiso c R 1.00 . .
    H H16B 0.4125 0.9474 0.6506 0.036 Uiso c R 1.00 . .
    H H17B 0.4883 0.9539 0.7786 0.034 Uiso c R 1.00 . .
    H H18B 0.6910 0.9682 0.8115 0.032 Uiso c R 1.00 . .
    H H27A 0.6737 1.3542 0.3630 0.042 Uiso c R 1.00 . .
    H H27B 0.6630 1.3262 0.4453 0.042 Uiso c R 1.00 . .
    H H28A 0.5017 1.2689 0.3165 0.075 Uiso c R 1.00 . .
    H H28B 0.4737 1.3348 0.3798 0.075 Uiso c R 1.00 . .
    H H28C 0.4901 1.2441 0.3996 0.075 Uiso c R 1.00 . .
    H H25A 0.6927 1.2548 0.2621 0.037 Uiso c R 1.00 . .
    H H25B 0.7436 1.1705 0.2787 0.037 Uiso c R 1.00 . .
    H H26A 0.8799 1.3220 0.3029 0.054 Uiso c R 1.00 . .
    H H26B 0.8876 1.2571 0.2342 0.054 Uiso c R 1.00 . .
    H H26C 0.9304 1.2371 0.3177 0.054 Uiso c R 1.00 . .
    H H23A 0.9463 0.5873 0.4197 0.037 Uiso c R 1.00 . .
    H H23B 0.9023 0.6246 0.4952 0.037 Uiso c R 1.00 . .
    H H24A 1.1434 0.6135 0.4737 0.063 Uiso c R 1.00 . .
    H H24B 1.0743 0.5585 0.5259 0.063 Uiso c R 1.00 . .
    H H24C 1.1008 0.6529 0.5487 0.063 Uiso c R 1.00 . .
    H H21A 1.0623 0.6682 0.3492 0.040 Uiso c R 1.00 . .
    H H21B 1.0584 0.7641 0.3544 0.040 Uiso c R 1.00 . .
    H H22A 0.8532 0.6604 0.3029 0.059 Uiso c R 1.00 . .
    H H22B 0.9374 0.6940 0.2456 0.059 Uiso c R 1.00 . .
    H H22C 0.8693 0.7551 0.2943 0.059 Uiso c R 1.00 . .
    H H8A 0.8816 0.6000 -0.1316 0.029 Uiso c R 1.00 . .
    H H11A 0.6959 0.6272 0.0906 0.032 Uiso c R 1.00 . .
    H H10A 0.7173 0.7367 0.0209 0.032 Uiso c R 1.00 . .
    H H6A 0.9575 0.3369 -0.1016 0.029 Uiso c R 1.00 . .
    H H2A 0.8616 0.2151 0.0773 0.031 Uiso c R 1.00 . .
    H H3A 0.7792 0.3275 0.1233 0.030 Uiso c R 1.00 . .
    H H15A 0.5382 0.4441 0.0550 0.035 Uiso c R 1.00 . .
    H H16A 0.4057 0.4360 0.1452 0.038 Uiso c R 1.00 . .
    H H17A 0.4721 0.4635 0.2739 0.036 Uiso c R 1.00 . .
    H H18A 0.6727 0.4912 0.3121 0.033 Uiso c R 1.00 . .
    H H27C 0.7880 0.8677 -0.1136 0.040 Uiso c R 1.00 . .
    H H27D 0.7728 0.8388 -0.0323 0.040 Uiso c R 1.00 . .
    H H28D 0.6017 0.8054 -0.1607 0.061 Uiso c R 1.00 . .
    H H28E 0.5887 0.8664 -0.0900 0.061 Uiso c R 1.00 . .
    H H28F 0.5869 0.7717 -0.0811 0.061 Uiso c R 1.00 . .
    H H25C 0.9241 0.7040 -0.1767 0.036 Uiso c R 1.00 . .
    H H25D 0.9078 0.7978 -0.1825 0.036 Uiso c R 1.00 . .
    H H26D 0.7305 0.6745 -0.2419 0.058 Uiso c R 1.00 . .
    H H26E 0.8171 0.7179 -0.2925 0.058 Uiso c R 1.00 . .
    H H26F 0.7247 0.7684 -0.2531 0.058 Uiso c R 1.00 . .
    H H23C 0.9597 0.1285 0.0442 0.041 Uiso c R 1.00 . .
    H H23D 1.0252 0.0863 -0.0202 0.041 Uiso c R 1.00 . .
    H H24D 0.7766 0.0889 -0.0352 0.055 Uiso c R 1.00 . .
    H H24E 0.8410 0.0151 -0.0025 0.055 Uiso c R 1.00 . .
    H H24F 0.8498 0.0350 -0.0873 0.055 Uiso c R 1.00 . .
    H H21C 1.0256 0.1336 -0.1366 0.042 Uiso c R 1.00 . .
    H H21D 1.0440 0.2294 -0.1349 0.042 Uiso c R 1.00 . .
    H H22D 0.8188 0.1456 -0.1773 0.058 Uiso c R 1.00 . .
    H H22E 0.9031 0.1704 -0.2379 0.058 Uiso c R 1.00 . .
    H H22F 0.8513 0.2386 -0.1869 0.058 Uiso c R 1.00 . .
    H H34A 1.3199 0.6648 0.3042 0.030 Uiso c R 1.00 . .
    H H30A 1.4304 0.5042 0.4534 0.033 Uiso c R 1.00 . .
    H H36A 1.6819 0.7418 0.3844 0.049 Uiso c R 1.00 . .
    H H36B 1.6254 0.7873 0.4518 0.049 Uiso c R 1.00 . .
    H H37A 1.5847 0.8265 0.2992 0.071 Uiso c R 1.00 . .
    H H37B 1.6741 0.8786 0.3608 0.071 Uiso c R 1.00 . .
    H H37C 1.5379 0.8743 0.3688 0.071 Uiso c R 1.00 . .
    H H34B 1.3040 1.1733 0.8222 0.030 Uiso c R 1.00 . .
    H H30B 1.4508 0.9983 0.9414 0.030 Uiso c R 1.00 . .
    H H36C 1.6631 1.2599 0.9191 0.049 Uiso c R 1.00 . .
    H H36D 1.5822 1.3083 0.9708 0.049 Uiso c R 1.00 . .
    H H37D 1.5943 1.3291 0.8158 0.083 Uiso c R 1.00 . .
    H H37E 1.6491 1.3929 0.8830 0.083 Uiso c R 1.00 . .
    H H37F 1.5111 1.3762 0.8662 0.083 Uiso c R 1.00 . .
loop_
    _atom_site_aniso_label
    _atom_site_aniso_U_11
    _atom_site_aniso_U_22
    _atom_site_aniso_U_33
    _atom_site_aniso_U_12
    _atom_site_aniso_U_13
    _atom_site_aniso_U_23
    O1B 0.0235(7) 0.0198(6) 0.0263(8) 0.0035(5) 0.0056(5) 0.0030(5)
    O2B 0.0230(7) 0.0336(8) 0.0277(8) 0.0003(6) 0.0005(6) 0.0079(6)
    O3B 0.0199(7) 0.0332(7) 0.0264(8) -0.0033(6) 0.0022(6) 0.0035(6)
    O1A 0.0270(7) 0.0206(6) 0.0251(8) 0.0004(5) 0.0055(6) 0.0029(5)
    O2A 0.0295(7) 0.0341(8) 0.0250(8) 0.0019(6) -0.0011(6) 0.0053(6)
    O3A 0.0216(7) 0.0382(8) 0.0271(8) -0.0027(6) 0.0015(6) 0.0020(6)
    O6A 0.0264(7) 0.0280(7) 0.0312(9) 0.0000(6) -0.0048(6) 0.0043(6)
    O5A 0.0246(8) 0.0245(7) 0.0494(10) -0.0009(6) -0.0070(7) 0.0012(6)
    O4A 0.0312(8) 0.0278(7) 0.0373(9) -0.0014(6) -0.0038(7) 0.0106(6)
    O7A 0.0369(9) 0.0469(9) 0.0520(10) -0.0111(7) -0.0197(8) 0.0210(8)
    O8A 0.0266(7) 0.0290(7) 0.0375(9) -0.0048(6) -0.0042(6) 0.0065(6)
    O6B 0.0253(7) 0.0249(7) 0.0335(9) -0.0012(6) -0.0085(6) 0.0051(6)
    O5B 0.0230(7) 0.0248(7) 0.0372(9) -0.0003(6) -0.0022(6) -0.0005(6)
    O4B 0.0327(8) 0.0239(7) 0.0327(9) -0.0003(6) -0.0039(6) 0.0076(6)
    O7B 0.0295(8) 0.0345(8) 0.0337(9) -0.0001(6) -0.0082(6) 0.0070(6)
    O8B 0.0296(7) 0.0244(7) 0.0387(9) -0.0072(6) -0.0108(6) 0.0057(6)
    N2B 0.0309(9) 0.0271(9) 0.0268(10) 0.0075(7) 0.0060(7) 0.0045(7)
    N1B 0.0361(9) 0.0227(8) 0.0257(10) 0.0074(7) 0.0095(7) 0.0044(7)
    N2A 0.0303(9) 0.0240(8) 0.0275(10) 0.0031(7) 0.0068(7) 0.0063(7)
    N1A 0.0339(9) 0.0242(9) 0.0284(10) 0.0057(7) 0.0029(8) 0.0019(7)
    C9B 0.0229(10) 0.0238(10) 0.0300(13) 0.0001(8) 0.0018(8) 0.0042(8)
    C8B 0.0235(10) 0.0239(10) 0.0247(12) -0.0007(8) 0.0039(8) 0.0024(8)
    C7B 0.0186(9) 0.0185(9) 0.0274(12) -0.0001(7) 0.0004(8) -0.0013(8)
    C12B 0.0202(10) 0.0234(10) 0.0211(11) -0.0010(8) 0.0010(8) 0.0002(8)
    C11B 0.0248(10) 0.0278(10) 0.0247(12) 0.0013(8) 0.0051(8) 0.0005(8)
    C10B 0.0299(11) 0.0241(10) 0.0313(13) 0.0050(8) 0.0071(9) 0.0025(9)
    C13B 0.0178(9) 0.0241(10) 0.0222(11) -0.0034(8) -0.0036(8) 0.0015(8)
    C4B 0.0186(9) 0.0210(9) 0.0237(12) -0.0019(8) 0.0009(8) 0.0011(8)
    C5B 0.0208(10) 0.0207(9) 0.0222(12) -0.0009(7) -0.0020(8) 0.0052(8)
    C6B 0.0235(10) 0.0249(10) 0.0235(12) 0.0015(8) 0.0047(8) 0.0044(8)
    C1B 0.0219(10) 0.0236(10) 0.0281(12) 0.0024(8) -0.0011(8) 0.0028(8)
    C2B 0.0262(10) 0.0232(10) 0.0264(12) -0.0002(8) 0.0027(9) 0.0053(8)
    C3B 0.0259(10) 0.0237(10) 0.0227(12) -0.0002(8) 0.0022(8) 0.0029(8)
    C14B 0.0222(10) 0.0169(9) 0.0277(12) -0.0001(7) 0.0030(8) 0.0033(8)
    C15B 0.0240(10) 0.0305(11) 0.0251(12) -0.0014(8) -0.0009(8) 0.0052(9)
    C16B 0.0205(10) 0.0313(11) 0.0374(14) -0.0017(8) 0.0023(9) 0.0065(9)
    C17B 0.0243(10) 0.0328(11) 0.0291(13) 0.0017(9) 0.0096(9) 0.0046(9)
    C18B 0.0260(11) 0.0278(10) 0.0268(12) -0.0010(8) 0.0019(9) 0.0043(9)
    C19B 0.0203(10) 0.0181(9) 0.0274(12) -0.0012(7) 0.0011(8) 0.0033(8)
    C20B 0.0195(10) 0.0211(9) 0.0222(12) 0.0009(8) 0.0004(8) -0.0015(8)
    C27B 0.0443(13) 0.0273(11) 0.0377(14) 0.0122(10) 0.0101(10) 0.0081(9)
    C28B 0.0410(14) 0.0589(16) 0.0525(17) 0.0226(12) 0.0041(12) 0.0061(13)
    C25B 0.0330(12) 0.0292(11) 0.0316(13) 0.0077(9) 0.0045(9) 0.0056(9)
    C26B 0.0402(13) 0.0307(11) 0.0380(14) 0.0004(10) 0.0082(10) 0.0064(10)
    C23B 0.0391(12) 0.0211(10) 0.0335(13) 0.0048(9) 0.0054(10) 0.0011(9)
    C24B 0.0508(14) 0.0310(12) 0.0430(15) 0.0057(11) -0.0029(11) 0.0056(10)
    C21B 0.0445(13) 0.0272(11) 0.0319(13) 0.0107(9) 0.0130(10) 0.0042(9)
    C22B 0.0576(15) 0.0273(11) 0.0326(14) 0.0036(10) 0.0062(11) 0.0006(9)
    C9A 0.0190(10) 0.0260(10) 0.0285(12) -0.0020(8) -0.0010(8) 0.0038(8)
    C8A 0.0232(10) 0.0266(10) 0.0209(11) -0.0032(8) 0.0023(8) 0.0007(8)
    C7A 0.0198(10) 0.0214(10) 0.0266(12) 0.0001(8) 0.0001(8) -0.0009(8)
    C12A 0.0202(10) 0.0259(10) 0.0196(11) -0.0024(8) -0.0003(8) 0.0020(8)
    C11A 0.0248(10) 0.0292(11) 0.0270(12) 0.0013(8) 0.0061(8) 0.0011(9)
    C10A 0.0283(11) 0.0234(10) 0.0279(12) 0.0032(8) 0.0049(9) 0.0015(8)
    C13A 0.0195(9) 0.0259(10) 0.0220(12) -0.0039(8) -0.0036(8) 0.0012(8)
    C4A 0.0194(10) 0.0233(10) 0.0247(12) -0.0027(8) -0.0020(8) 0.0028(8)
    C5A 0.0203(10) 0.0227(10) 0.0234(12) -0.0016(8) -0.0015(8) 0.0041(8)
    C6A 0.0238(10) 0.0259(10) 0.0218(12)  0.0000(8) 0.0005(8) 0.0011(8)
    C1A 0.0224(10) 0.0243(10) 0.0288(12) 0.0010(8) -0.0025(8) 0.0022(8)
    C2A 0.0265(10) 0.0240(10) 0.0272(12) -0.0015(8) -0.0013(9) 0.0058(8)
    C3A 0.0254(10) 0.0267(10) 0.0211(12) -0.0013(8) 0.0004(8) 0.0023(8)
    C14A 0.0211(10) 0.0220(10) 0.0271(12) 0.0004(8) 0.0023(8) 0.0050(8)
    C15A 0.0274(11) 0.0330(11) 0.0260(12) -0.0026(9) -0.0013(9) 0.0050(9)
    C16A 0.0201(10) 0.0348(12) 0.0408(14) -0.0012(9) 0.0022(9) 0.0071(10)
    C17A 0.0271(11) 0.0331(11) 0.0315(13) 0.0019(9) 0.0092(9) 0.0066(9)
    C18A 0.0323(11) 0.0254(10) 0.0258(12) 0.0029(9) 0.0040(9) 0.0036(8)
    C19A 0.0262(10) 0.0191(9) 0.0234(12) 0.0012(8) 0.0004(8) 0.0027(8)
    C20A 0.0229(10) 0.0196(10) 0.0272(13) 0.0003(8) -0.0003(9) 0.0015(8)
    C27A 0.0382(12) 0.0241(11) 0.0387(14) 0.0028(9) 0.0097(10) 0.0074(9)
    C28A 0.0404(13) 0.0380(13) 0.0497(15) 0.0147(10) 0.0162(11) 0.0136(11)
    C25A 0.0304(11) 0.0270(11) 0.0344(13) 0.0037(9) 0.0090(9) 0.0082(9)
    C26A 0.0434(13) 0.0420(13) 0.0317(14) 0.0103(11) 0.0042(10) 0.0023(10)
    C23A 0.0385(13) 0.0273(11) 0.0381(14) 0.0100(9) 0.0004(10) 0.0057(9)
    C24A 0.0422(13) 0.0293(11) 0.0407(14) 0.0063(10) 0.0091(11) 0.0043(10)
    C21A 0.0412(13) 0.0285(11) 0.0369(14) 0.0080(10) 0.0114(10) 0.0027(9)
    C22A 0.0486(14) 0.0323(12) 0.0336(14) 0.0002(10) 0.0037(11) -0.0019(10)
    C29A 0.0245(10) 0.0243(10) 0.0244(12) 0.0002(8) 0.0025(8) -0.0001(8)
    C34A 0.0260(10) 0.0225(10) 0.0264(12) 0.0027(8) 0.0030(9) 0.0010(8)
    C33A 0.0232(10) 0.0270(10) 0.0254(12) 0.0054(8) 0.0018(8) 0.0001(8)
    C32A 0.0226(10) 0.0211(10) 0.0320(13) 0.0010(8) 0.0011(9) -0.0036(8)
    C31A 0.0275(11) 0.0218(10) 0.0286(12) 0.0021(8) 0.0048(9) 0.0028(8)
    C30A 0.0258(10) 0.0292(11) 0.0264(12) 0.0016(8) -0.0034(9) 0.0039(9)
    C35A 0.0330(12) 0.0283(11) 0.0304(13) 0.0018(9) 0.0009(9) 0.0068(9)
    C36A 0.0332(12) 0.0380(13) 0.0480(15) -0.0121(10) -0.0067(11) 0.0081(11)
    C37A 0.0322(12) 0.0424(13) 0.0659(18) -0.0087(10) -0.0017(12) 0.0191(12)
    C29B 0.0217(10) 0.0239(10) 0.0232(11) 0.0010(8) 0.0024(8) 0.0026(8)
    C34B 0.0238(10) 0.0214(10) 0.0288(12) 0.0024(8) 0.0018(8) 0.0026(8)
    C33B 0.0209(10) 0.0246(10) 0.0254(12) 0.0042(8) 0.0016(8) 0.0037(8)
    C32B 0.0207(10) 0.0224(10) 0.0238(12) 0.0014(8) 0.0026(8) -0.0013(8)
    C31B 0.0270(10) 0.0203(10) 0.0247(12) 0.0023(8) 0.0046(8) 0.0034(8)
    C30B 0.0230(10) 0.0293(10) 0.0228(12) 0.0038(8) -0.0020(8) 0.0032(8)
    C35B 0.0252(11) 0.0242(10) 0.0297(13) 0.0029(8) 0.0030(9) 0.0038(9)
    C36B 0.0363(13) 0.0327(12) 0.0479(15) -0.0137(10) -0.0092(11) 0.0056(10)
    C37B 0.0402(14) 0.0499(15) 0.0739(19) -0.0140(12) -0.0099(13) 0.0287(13)
_geom_special_details
;
All e.s.d.'s (except the e.s.d. in the dihedral angle between two l.s. planes)
are estimated using the full covariance matrix. The cell e.s.d.'s are taken
into account individually in the estimation of e.s.d.'s in distances, angles
and torsion angles; correlations between e.s.d.'s in cell parameters are only
used when they are defined by crystal symmetry. An approximate (isotropic)
treatment of cell e.s.d.'s is used for estimating e.s.d.'s involving l.s.
planes.
;
loop_
    _geom_bond_atom_site_label_1
    _geom_bond_atom_site_label_2
    _geom_bond_site_symmetry_1
    _geom_bond_site_symmetry_2
    _geom_bond_distance
    _geom_bond_publ_flag
    O1B C7B . . 1.369(2) ?
    O1B C5B . . 1.377(2) ?
    O2B C20B . . 1.266(2) ?
    O3B C20B . . 1.254(2) ?
    O1A C7A . . 1.366(2) ?
    O1A C5A . . 1.375(2) ?
    O2A C20A . . 1.266(2) ?
    O3A C20A . . 1.255(2) ?
    O6A C33A . . 1.357(2) ?
    O6A H6AO . . 0.94(2) ?
    O5A C32A . . 1.356(2) ?
    O5A H5AO . . 0.92(2) ?
    O4A C31A . . 1.370(2) ?
    O4A H4AO . . 0.92(2) ?
    O7A C35A . . 1.216(2) ?
    O8A C35A . . 1.336(2) ?
    O8A C36A . . 1.455(2) ?
    O6B C33B . . 1.353(2) ?
    O6B H6BO . . 0.94(2) ?
    O5B C32B . . 1.357(2) ?
    O5B H5BO . . 0.94(2) ?
    O4B C31B . . 1.376(2) ?
    O4B H4BO . . 0.97(2) ?
    O7B C35B . . 1.219(2) ?
    O8B C35B . . 1.336(2) ?
    O8B C36B . . 1.449(2) ?
    N2B C9B . . 1.354(2) ?
    N2B C27B . . 1.468(2) ?
    N2B C25B . . 1.480(2) ?
    N1B C1B . . 1.343(2) ?
    N1B C23B . . 1.477(2) ?
    N1B C21B . . 1.465(2) ?
    N2A C9A . . 1.356(2) ?
    N2A C27A . . 1.472(2) ?
    N2A C25A . . 1.469(2) ?
    N1A C1A . . 1.357(2) ?
    N1A C23A . . 1.471(2) ?
    N1A C21A . . 1.465(2) ?
    C9B C8B . . 1.410(2) ?
    C9B C10B . . 1.433(2) ?
    C8B C7B . . 1.378(2) ?
    C8B H8B . . 0.930 ?
    C7B C12B . . 1.411(2) ?
    C12B C11B . . 1.414(2) ?
    C12B C13B . . 1.416(2) ?
    C11B C10B . . 1.360(2) ?
    C11B H11B . . 0.930 ?
    C10B H10B . . 0.930 ?
    C13B C4B . . 1.400(2) ?
    C13B C14B . . 1.490(2) ?
    C4B C5B . . 1.409(2) ?
    C4B C3B . . 1.427(2) ?
    C5B C6B . . 1.366(2) ?
    C6B C1B . . 1.422(2) ?
    C6B H6B . . 0.930 ?
    C1B C2B . . 1.435(2) ?
    C2B C3B . . 1.352(2) ?
    C2B H2B . . 0.930 ?
    C3B H3B . . 0.930 ?
    C14B C15B . . 1.397(2) ?
    C14B C19B . . 1.405(2) ?
    C15B C16B . . 1.377(2) ?
    C15B H15B . . 0.930 ?
    C16B C17B . . 1.386(2) ?
    C16B H16B . . 0.930 ?
    C17B C18B . . 1.385(2) ?
    C17B H17B . . 0.930 ?
    C18B C19B . . 1.385(2) ?
    C18B H18B . . 0.930 ?
    C19B C20B . . 1.506(2) ?
    C27B C28B . . 1.521(2) ?
    C27B H27A . . 0.970 ?
    C27B H27B . . 0.970 ?
    C28B H28A . . 0.960 ?
    C28B H28B . . 0.960 ?
    C28B H28C . . 0.960 ?
    C25B C26B . . 1.512(2) ?
    C25B H25A . . 0.970 ?
    C25B H25B . . 0.970 ?
    C26B H26A . . 0.960 ?
    C26B H26B . . 0.960 ?
    C26B H26C . . 0.960 ?
    C23B C24B . . 1.516(2) ?
    C23B H23A . . 0.970 ?
    C23B H23B . . 0.970 ?
    C24B H24A . . 0.960 ?
    C24B H24B . . 0.960 ?
    C24B H24C . . 0.960 ?
    C21B C22B . . 1.520(2) ?
    C21B H21A . . 0.970 ?
    C21B H21B . . 0.970 ?
    C22B H22A . . 0.960 ?
    C22B H22B . . 0.960 ?
    C22B H22C . . 0.960 ?
    C9A C8A . . 1.409(2) ?
    C9A C10A . . 1.436(2) ?
    C8A C7A . . 1.382(2) ?
    C8A H8A . . 0.930 ?
    C7A C12A . . 1.414(2) ?
    C12A C11A . . 1.412(2) ?
    C12A C13A . . 1.411(2) ?
    C11A C10A . . 1.355(2) ?
    C11A H11A . . 0.930 ?
    C10A H10A . . 0.930 ?
    C13A C4A . . 1.398(2) ?
    C13A C14A . . 1.495(2) ?
    C4A C5A . . 1.413(2) ?
    C4A C3A . . 1.425(2) ?
    C5A C6A . . 1.365(2) ?
    C6A C1A . . 1.422(2) ?
    C6A H6A . . 0.930 ?
    C1A C2A . . 1.424(2) ?
    C2A C3A . . 1.351(2) ?
    C2A H2A . . 0.930 ?
    C3A H3A . . 0.930 ?
    C14A C15A . . 1.399(2) ?
    C14A C19A . . 1.403(2) ?
    C15A C16A . . 1.386(3) ?
    C15A H15A . . 0.930 ?
    C16A C17A . . 1.385(2) ?
    C16A H16A . . 0.930 ?
    C17A C18A . . 1.390(2) ?
    C17A H17A . . 0.930 ?
    C18A C19A . . 1.392(2) ?
    C18A H18A . . 0.930 ?
    C19A C20A . . 1.509(2) ?
    C27A C28A . . 1.520(2) ?
    C27A H27C . . 0.970 ?
    C27A H27D . . 0.970 ?
    C28A H28D . . 0.960 ?
    C28A H28E . . 0.960 ?
    C28A H28F . . 0.960 ?
    C25A C26A . . 1.515(2) ?
    C25A H25C . . 0.970 ?
    C25A H25D . . 0.970 ?
    C26A H26D . . 0.960 ?
    C26A H26E . . 0.960 ?
    C26A H26F . . 0.960 ?
    C23A C24A . . 1.514(2) ?
    C23A H23C . . 0.970 ?
    C23A H23D . . 0.970 ?
    C24A H24D . . 0.960 ?
    C24A H24E . . 0.960 ?
    C24A H24F . . 0.960 ?
    C21A C22A . . 1.527(2) ?
    C21A H21C . . 0.970 ?
    C21A H21D . . 0.970 ?
    C22A H22D . . 0.960 ?
    C22A H22E . . 0.960 ?
    C22A H22F . . 0.960 ?
    C29A C34A . . 1.390(2) ?
    C29A C30A . . 1.394(2) ?
    C29A C35A . . 1.479(2) ?
    C34A C33A . . 1.392(2) ?
    C34A H34A . . 0.930 ?
    C33A C32A . . 1.406(2) ?
    C32A C31A . . 1.398(2) ?
    C31A C30A . . 1.380(2) ?
    C30A H30A . . 0.930 ?
    C36A C37A . . 1.492(3) ?
    C36A H36A . . 0.970 ?
    C36A H36B . . 0.970 ?
    C37A H37A . . 0.960 ?
    C37A H37B . . 0.960 ?
    C37A H37C . . 0.960 ?
    C29B C34B . . 1.392(2) ?
    C29B C30B . . 1.392(2) ?
    C29B C35B . . 1.477(2) ?
    C34B C33B . . 1.390(2) ?
    C34B H34B . . 0.930 ?
    C33B C32B . . 1.407(2) ?
    C32B C31B . . 1.400(2) ?
    C31B C30B . . 1.381(2) ?
    C30B H30B . . 0.930 ?
    C36B C37B . . 1.474(3) ?
    C36B H36C . . 0.970 ?
    C36B H36D . . 0.970 ?
    C37B H37D . . 0.960 ?
    C37B H37E . . 0.960 ?
    C37B H37F . . 0.960 ?
loop_
    _geom_contact_atom_site_label_1
    _geom_contact_atom_site_label_2
    _geom_contact_distance
    _geom_contact_site_symmetry_1
    _geom_contact_site_symmetry_2
    _geom_contact_publ_flag
    O2B O5B 2.5636(18) . . ?
    O3B O6B 2.5811(17) . . ?
    O2A O5A 2.5690(19) . . ?
    O3A O6A 2.6303(17) . . ?
    O6A O3A 2.6303(17) . . ?
    O5A O2A 2.5690(19) . . ?
    O4A O7A 2.779(2) . 2_866 ?
    O7A O4A 2.779(2) . 2_866 ?
    O6B O3B 2.5811(17) . . ?
    O5B O2B 2.5636(18) . . ?
    O4B O7B 2.7957(19) . 2_877 ?
    O7B O4B 2.7957(19) . 2_877 ?
loop_
    _geom_angle_atom_site_label_1
    _geom_angle_atom_site_label_2
    _geom_angle_atom_site_label_3
    _geom_angle_site_symmetry_1
    _geom_angle_site_symmetry_2
    _geom_angle_site_symmetry_3
    _geom_angle
    _geom_angle_publ_flag
    C7B O1B C5B . . . 120.28(14) ?
    C7A O1A C5A . . . 120.36(14) ?
    C33A O6A H6AO . . . 116.1(15) ?
    C32A O5A H5AO . . . 108.2(14) ?
    C31A O4A H4AO . . . 112.7(13) ?
    C35A O8A C36A . . . 116.30(15) ?
    C33B O6B H6BO . . . 117.3(13) ?
    C32B O5B H5BO . . . 108.4(14) ?
    C31B O4B H4BO . . . 108.8(14) ?
    C35B O8B C36B . . . 116.75(14) ?
    C9B N2B C27B . . . 122.96(16) ?
    C9B N2B C25B . . . 121.36(15) ?
    C27B N2B C25B . . . 115.26(15) ?
    C1B N1B C23B . . . 123.73(16) ?
    C1B N1B C21B . . . 121.62(15) ?
    C23B N1B C21B . . . 114.30(15) ?
    C9A N2A C27A . . . 121.28(16) ?
    C9A N2A C25A . . . 122.30(15) ?
    C27A N2A C25A . . . 115.95(15) ?
    C1A N1A C23A . . . 121.87(16) ?
    C1A N1A C21A . . . 121.48(15) ?
    C23A N1A C21A . . . 115.77(15) ?
    N2B C9B C8B . . . 121.31(17) ?
    N2B C9B C10B . . . 121.14(17) ?
    C8B C9B C10B . . . 117.48(17) ?
    C9B C8B C7B . . . 119.55(18) ?
    C9B C8B H8B . . . 120.2 ?
    C7B C8B H8B . . . 120.2 ?
    O1B C7B C8B . . . 115.67(17) ?
    O1B C7B C12B . . . 120.71(16) ?
    C8B C7B C12B . . . 123.58(17) ?
    C7B C12B C11B . . . 115.51(17) ?
    C7B C12B C13B . . . 119.58(16) ?
    C11B C12B C13B . . . 124.90(18) ?
    C12B C11B C10B . . . 122.45(18) ?
    C12B C11B H11B . . . 118.8 ?
    C10B C11B H11B . . . 118.8 ?
    C9B C10B C11B . . . 120.88(18) ?
    C9B C10B H10B . . . 119.6 ?
    C11B C10B H10B . . . 119.5 ?
    C12B C13B C4B . . . 118.65(17) ?
    C12B C13B C14B . . . 119.22(16) ?
    C4B C13B C14B . . . 121.43(16) ?
    C13B C4B C5B . . . 120.14(17) ?
    C13B C4B C3B . . . 124.36(18) ?
    C5B C4B C3B . . . 115.49(16) ?
    O1B C5B C4B . . . 120.50(16) ?
    O1B C5B C6B . . . 115.06(17) ?
    C4B C5B C6B . . . 124.31(17) ?
    C5B C6B C1B . . . 119.11(18) ?
    C5B C6B H6B . . . 120.4 ?
    C1B C6B H6B . . . 120.5 ?
    N1B C1B C6B . . . 121.08(17) ?
    N1B C1B C2B . . . 121.41(16) ?
    C6B C1B C2B . . . 117.48(16) ?
    C1B C2B C3B . . . 121.37(17) ?
    C1B C2B H2B . . . 119.3 ?
    C3B C2B H2B . . . 119.3 ?
    C4B C3B C2B . . . 121.89(18) ?
    C4B C3B H3B . . . 119.1 ?
    C2B C3B H3B . . . 119.1 ?
    C13B C14B C15B . . . 117.01(16) ?
    C13B C14B C19B . . . 124.05(16) ?
    C15B C14B C19B . . . 118.90(17) ?
    C14B C15B C16B . . . 121.18(17) ?
    C14B C15B H15B . . . 119.4 ?
    C16B C15B H15B . . . 119.4 ?
    C15B C16B C17B . . . 119.98(17) ?
    C15B C16B H16B . . . 120.0 ?
    C17B C16B H16B . . . 120.0 ?
    C16B C17B C18B . . . 119.23(19) ?
    C16B C17B H17B . . . 120.4 ?
    C18B C17B H17B . . . 120.4 ?
    C17B C18B C19B . . . 121.70(18) ?
    C17B C18B H18B . . . 119.1 ?
    C19B C18B H18B . . . 119.2 ?
    C14B C19B C18B . . . 118.97(16) ?
    C14B C19B C20B . . . 120.97(17) ?
    C18B C19B C20B . . . 120.06(16) ?
    O2B C20B O3B . . . 124.95(16) ?
    O2B C20B C19B . . . 117.26(16) ?
    O3B C20B C19B . . . 117.78(16) ?
    N2B C27B C28B . . . 112.09(15) ?
    N2B C27B H27A . . . 109.2 ?
    N2B C27B H27B . . . 109.2 ?
    C28B C27B H27A . . . 109.2 ?
    C28B C27B H27B . . . 109.2 ?
    H27A C27B H27B . . . 107.9 ?
    C27B C28B H28A . . . 109.5 ?
    C27B C28B H28B . . . 109.5 ?
    C27B C28B H28C . . . 109.5 ?
    H28A C28B H28B . . . 109.5 ?
    H28A C28B H28C . . . 109.5 ?
    H28B C28B H28C . . . 109.5 ?
    N2B C25B C26B . . . 113.12(14) ?
    N2B C25B H25A . . . 109.0 ?
    N2B C25B H25B . . . 109.0 ?
    C26B C25B H25A . . . 109.0 ?
    C26B C25B H25B . . . 109.0 ?
    H25A C25B H25B . . . 107.8 ?
    C25B C26B H26A . . . 109.5 ?
    C25B C26B H26B . . . 109.5 ?
    C25B C26B H26C . . . 109.5 ?
    H26A C26B H26B . . . 109.5 ?
    H26A C26B H26C . . . 109.5 ?
    H26B C26B H26C . . . 109.5 ?
    N1B C23B C24B . . . 111.32(15) ?
    N1B C23B H23A . . . 109.4 ?
    N1B C23B H23B . . . 109.4 ?
    C24B C23B H23A . . . 109.4 ?
    C24B C23B H23B . . . 109.4 ?
    H23A C23B H23B . . . 108.0 ?
    C23B C24B H24A . . . 109.5 ?
    C23B C24B H24B . . . 109.5 ?
    C23B C24B H24C . . . 109.5 ?
    H24A C24B H24B . . . 109.5 ?
    H24A C24B H24C . . . 109.5 ?
    H24B C24B H24C . . . 109.5 ?
    N1B C21B C22B . . . 112.00(17) ?
    N1B C21B H21A . . . 109.2 ?
    N1B C21B H21B . . . 109.2 ?
    C22B C21B H21A . . . 109.2 ?
    C22B C21B H21B . . . 109.2 ?
    H21A C21B H21B . . . 107.9 ?
    C21B C22B H22A . . . 109.5 ?
    C21B C22B H22B . . . 109.5 ?
    C21B C22B H22C . . . 109.5 ?
    H22A C22B H22B . . . 109.5 ?
    H22A C22B H22C . . . 109.5 ?
    H22B C22B H22C . . . 109.5 ?
    N2A C9A C8A . . . 122.07(17) ?
    N2A C9A C10A . . . 120.35(16) ?
    C8A C9A C10A . . . 117.58(17) ?
    C9A C8A C7A . . . 119.43(18) ?
    C9A C8A H8A . . . 120.3 ?
    C7A C8A H8A . . . 120.3 ?
    O1A C7A C8A . . . 115.54(17) ?
    O1A C7A C12A . . . 120.98(16) ?
    C8A C7A C12A . . . 123.45(17) ?
    C7A C12A C11A . . . 115.86(17) ?
    C7A C12A C13A . . . 119.47(16) ?
    C11A C12A C13A . . . 124.65(18) ?
    C12A C11A C10A . . . 122.18(18) ?
    C12A C11A H11A . . . 118.9 ?
    C10A C11A H11A . . . 118.9 ?
    C9A C10A C11A . . . 121.38(17) ?
    C9A C10A H10A . . . 119.3 ?
    C11A C10A H10A . . . 119.3 ?
    C12A C13A C4A . . . 118.63(17) ?
    C12A C13A C14A . . . 120.20(16) ?
    C4A C13A C14A . . . 120.58(16) ?
    C13A C4A C5A . . . 120.35(17) ?
    C13A C4A C3A . . . 124.15(18) ?
    C5A C4A C3A . . . 115.50(16) ?
    O1A C5A C4A . . . 120.19(16) ?
    O1A C5A C6A . . . 115.71(17) ?
    C4A C5A C6A . . . 124.05(17) ?
    C5A C6A C1A . . . 119.04(18) ?
    C5A C6A H6A . . . 120.5 ?
    C1A C6A H6A . . . 120.5 ?
    N1A C1A C6A . . . 120.83(17) ?
    N1A C1A C2A . . . 121.22(16) ?
    C6A C1A C2A . . . 117.94(16) ?
    C1A C2A C3A . . . 121.38(17) ?
    C1A C2A H2A . . . 119.3 ?
    C3A C2A H2A . . . 119.3 ?
    C4A C3A C2A . . . 121.98(18) ?
    C4A C3A H3A . . . 119.0 ?
    C2A C3A H3A . . . 119.0 ?
    C13A C14A C15A . . . 116.74(16) ?
    C13A C14A C19A . . . 123.83(15) ?
    C15A C14A C19A . . . 119.38(18) ?
    C14A C15A C16A . . . 120.74(18) ?
    C14A C15A H15A . . . 119.6 ?
    C16A C15A H15A . . . 119.6 ?
    C15A C16A C17A . . . 120.03(17) ?
    C15A C16A H16A . . . 120.0 ?
    C17A C16A H16A . . . 120.0 ?
    C16A C17A C18A . . . 119.49(19) ?
    C16A C17A H17A . . . 120.3 ?
    C18A C17A H17A . . . 120.3 ?
    C17A C18A C19A . . . 121.39(18) ?
    C17A C18A H18A . . . 119.3 ?
    C19A C18A H18A . . . 119.3 ?
    C14A C19A C18A . . . 118.90(16) ?
    C14A C19A C20A . . . 120.64(17) ?
    C18A C19A C20A . . . 120.40(17) ?
    O2A C20A O3A . . . 125.32(16) ?
    O2A C20A C19A . . . 116.83(17) ?
    O3A C20A C19A . . . 117.84(17) ?
    N2A C27A C28A . . . 113.88(14) ?
    N2A C27A H27C . . . 108.8 ?
    N2A C27A H27D . . . 108.8 ?
    C28A C27A H27C . . . 108.8 ?
    C28A C27A H27D . . . 108.8 ?
    H27C C27A H27D . . . 107.7 ?
    C27A C28A H28D . . . 109.5 ?
    C27A C28A H28E . . . 109.5 ?
    C27A C28A H28F . . . 109.5 ?
    H28D C28A H28E . . . 109.5 ?
    H28D C28A H28F . . . 109.5 ?
    H28E C28A H28F . . . 109.5 ?
    N2A C25A C26A . . . 112.96(15) ?
    N2A C25A H25C . . . 109.0 ?
    N2A C25A H25D . . . 109.0 ?
    C26A C25A H25C . . . 109.0 ?
    C26A C25A H25D . . . 109.0 ?
    H25C C25A H25D . . . 107.8 ?
    C25A C26A H26D . . . 109.5 ?
    C25A C26A H26E . . . 109.5 ?
    C25A C26A H26F . . . 109.5 ?
    H26D C26A H26E . . . 109.5 ?
    H26D C26A H26F . . . 109.5 ?
    H26E C26A H26F . . . 109.5 ?
    N1A C23A C24A . . . 113.03(16) ?
    N1A C23A H23C . . . 109.0 ?
    N1A C23A H23D . . . 109.0 ?
    C24A C23A H23C . . . 109.0 ?
    C24A C23A H23D . . . 109.0 ?
    H23C C23A H23D . . . 107.8 ?
    C23A C24A H24D . . . 109.5 ?
    C23A C24A H24E . . . 109.5 ?
    C23A C24A H24F . . . 109.5 ?
    H24D C24A H24E . . . 109.5 ?
    H24D C24A H24F . . . 109.5 ?
    H24E C24A H24F . . . 109.5 ?
    N1A C21A C22A . . . 113.73(17) ?
    N1A C21A H21C . . . 108.8 ?
    N1A C21A H21D . . . 108.8 ?
    C22A C21A H21C . . . 108.8 ?
    C22A C21A H21D . . . 108.8 ?
    H21C C21A H21D . . . 107.7 ?
    C21A C22A H22D . . . 109.5 ?
    C21A C22A H22E . . . 109.5 ?
    C21A C22A H22F . . . 109.5 ?
    H22D C22A H22E . . . 109.5 ?
    H22D C22A H22F . . . 109.5 ?
    H22E C22A H22F . . . 109.5 ?
    C34A C29A C30A . . . 119.76(16) ?
    C34A C29A C35A . . . 122.05(17) ?
    C30A C29A C35A . . . 118.13(16) ?
    C29A C34A C33A . . . 120.45(17) ?
    C29A C34A H34A . . . 119.8 ?
    C33A C34A H34A . . . 119.8 ?
    O6A C33A C34A . . . 116.93(16) ?
    O6A C33A C32A . . . 123.01(15) ?
    C34A C33A C32A . . . 120.06(16) ?
    O5A C32A C33A . . . 122.47(16) ?
    O5A C32A C31A . . . 118.98(16) ?
    C33A C32A C31A . . . 118.50(16) ?
    O4A C31A C32A . . . 116.68(15) ?
    O4A C31A C30A . . . 121.98(16) ?
    C32A C31A C30A . . . 121.34(17) ?
    C29A C30A C31A . . . 119.83(17) ?
    C29A C30A H30A . . . 120.1 ?
    C31A C30A H30A . . . 120.1 ?
    O7A C35A O8A . . . 122.74(17) ?
    O7A C35A C29A . . . 124.11(18) ?
    O8A C35A C29A . . . 113.15(16) ?
    O8A C36A C37A . . . 106.78(16) ?
    O8A C36A H36A . . . 110.4 ?
    O8A C36A H36B . . . 110.4 ?
    C37A C36A H36A . . . 110.4 ?
    C37A C36A H36B . . . 110.4 ?
    H36A C36A H36B . . . 108.6 ?
    C36A C37A H37A . . . 109.5 ?
    C36A C37A H37B . . . 109.5 ?
    C36A C37A H37C . . . 109.5 ?
    H37A C37A H37B . . . 109.5 ?
    H37A C37A H37C . . . 109.5 ?
    H37B C37A H37C . . . 109.5 ?
    C34B C29B C30B . . . 119.96(15) ?
    C34B C29B C35B . . . 121.61(16) ?
    C30B C29B C35B . . . 118.38(16) ?
    C29B C34B C33B . . . 120.49(16) ?
    C29B C34B H34B . . . 119.8 ?
    C33B C34B H34B . . . 119.7 ?
    O6B C33B C34B . . . 116.78(16) ?
    O6B C33B C32B . . . 123.26(15) ?
    C34B C33B C32B . . . 119.95(16) ?
    O5B C32B C33B . . . 122.60(16) ?
    O5B C32B C31B . . . 118.89(16) ?
    C33B C32B C31B . . . 118.43(15) ?
    O4B C31B C32B . . . 116.59(15) ?
    O4B C31B C30B . . . 121.92(16) ?
    C32B C31B C30B . . . 121.48(17) ?
    C29B C30B C31B . . . 119.58(16) ?
    C29B C30B H30B . . . 120.2 ?
    C31B C30B H30B . . . 120.2 ?
    O7B C35B O8B . . . 122.68(15) ?
    O7B C35B C29B . . . 124.46(17) ?
    O8B C35B C29B . . . 112.86(15) ?
    O8B C36B C37B . . . 107.23(16) ?
    O8B C36B H36C . . . 110.3 ?
    O8B C36B H36D . . . 110.3 ?
    C37B C36B H36C . . . 110.3 ?
    C37B C36B H36D . . . 110.3 ?
    H36C C36B H36D . . . 108.5 ?
    C36B C37B H37D . . . 109.5 ?
    C36B C37B H37E . . . 109.5 ?
    C36B C37B H37F . . . 109.5 ?
    H37D C37B H37E . . . 109.5 ?
    H37D C37B H37F . . . 109.5 ?
    H37E C37B H37F . . . 109.5 ?
loop_
    _geom_torsion_atom_site_label_1
    _geom_torsion_atom_site_label_2
    _geom_torsion_atom_site_label_3
    _geom_torsion_atom_site_label_4
    _geom_torsion_site_symmetry_1
    _geom_torsion_site_symmetry_2
    _geom_torsion_site_symmetry_3
    _geom_torsion_site_symmetry_4
    _geom_torsion
    _geom_torsion_publ_flag
    C7B O1B C5B C4B . . . . -3.1(2) ?
    C7B O1B C5B C6B . . . . 172.93(14) ?
    C5B O1B C7B C8B . . . . -172.94(14) ?
    C5B O1B C7B C12B . . . . 4.6(2) ?
    C7A O1A C5A C4A . . . . -0.4(2) ?
    C7A O1A C5A C6A . . . . 177.32(14) ?
    C5A O1A C7A C8A . . . . -178.16(14) ?
    C5A O1A C7A C12A . . . . 0.2(2) ?
    C35A O8A C36A C37A . . . . 177.21(17) ?
    C36A O8A C35A O7A . . . . 4.5(2) ?
    C36A O8A C35A C29A . . . . -175.36(16) ?
    C35B O8B C36B C37B . . . . 165.84(17) ?
    C36B O8B C35B O7B . . . . 3.9(2) ?
    C36B O8B C35B C29B . . . . -175.40(16) ?
    C9B N2B C27B C28B . . . . -87.6(2) ?
    C27B N2B C9B C8B . . . . 178.66(15) ?
    C27B N2B C9B C10B . . . . 1.6(2) ?
    C9B N2B C25B C26B . . . . -89.2(2) ?
    C25B N2B C9B C8B . . . . 6.5(2) ?
    C25B N2B C9B C10B . . . . -170.61(15) ?
    C27B N2B C25B C26B . . . . 98.01(18) ?
    C25B N2B C27B C28B . . . . 85.0(2) ?
    C1B N1B C23B C24B . . . . -96.8(2) ?
    C23B N1B C1B C6B . . . . -175.11(16) ?
    C23B N1B C1B C2B . . . . 2.8(2) ?
    C1B N1B C21B C22B . . . . -79.9(2) ?
    C21B N1B C1B C6B . . . . -2.3(2) ?
    C21B N1B C1B C2B . . . . 175.63(16) ?
    C23B N1B C21B C22B . . . . 93.53(19) ?
    C21B N1B C23B C24B . . . . 89.91(19) ?
    C9A N2A C27A C28A . . . . -73.2(2) ?
    C27A N2A C9A C8A . . . . 173.33(15) ?
    C27A N2A C9A C10A . . . . -6.7(2) ?
    C9A N2A C25A C26A . . . . 93.2(2) ?
    C25A N2A C9A C8A . . . . 1.5(2) ?
    C25A N2A C9A C10A . . . . -178.48(15) ?
    C27A N2A C25A C26A . . . . -79.03(19) ?
    C25A N2A C27A C28A . . . . 99.11(19) ?
    C1A N1A C23A C24A . . . . 93.3(2) ?
    C23A N1A C1A C6A . . . . 178.26(15) ?
    C23A N1A C1A C2A . . . . -2.8(2) ?
    C1A N1A C21A C22A . . . . -66.2(2) ?
    C21A N1A C1A C6A . . . . -13.0(2) ?
    C21A N1A C1A C2A . . . . 165.94(16) ?
    C23A N1A C21A C22A . . . . 103.19(18) ?
    C21A N1A C23A C24A . . . . -76.1(2) ?
    N2B C9B C8B C7B . . . . -170.64(16) ?
    N2B C9B C10B C11B . . . . 170.33(16) ?
    C8B C9B C10B C11B . . . . -6.9(2) ?
    C10B C9B C8B C7B . . . . 6.5(2) ?
    C9B C8B C7B O1B . . . . 176.91(14) ?
    C9B C8B C7B C12B . . . . -0.5(2) ?
    O1B C7B C12B C11B . . . . 177.48(14) ?
    O1B C7B C12B C13B . . . . -3.7(2) ?
    C8B C7B C12B C11B . . . . -5.2(2) ?
    C8B C7B C12B C13B . . . . 173.66(16) ?
    C7B C12B C11B C10B . . . . 4.9(2) ?
    C7B C12B C13B C4B . . . . 1.2(2) ?
    C7B C12B C13B C14B . . . . -169.33(15) ?
    C11B C12B C13B C4B . . . . 179.95(14) ?
    C11B C12B C13B C14B . . . . 9.4(2) ?
    C13B C12B C11B C10B . . . . -173.88(17) ?
    C12B C11B C10B C9B . . . . 1.0(2) ?
    C12B C13B C4B C5B . . . . 0.3(2) ?
    C12B C13B C4B C3B . . . . -178.75(16) ?
    C12B C13B C14B C15B . . . . 69.8(2) ?
    C12B C13B C14B C19B . . . . -112.6(2) ?
    C4B C13B C14B C15B . . . . -100.5(2) ?
    C4B C13B C14B C19B . . . . 77.1(2) ?
    C14B C13B C4B C5B . . . . 170.59(15) ?
    C14B C13B C4B C3B . . . . -8.4(2) ?
    C13B C4B C5B O1B . . . . 0.6(2) ?
    C13B C4B C5B C6B . . . . -174.98(16) ?
    C13B C4B C3B C2B . . . . 176.06(16) ?
    C5B C4B C3B C2B . . . . -3.0(2) ?
    C3B C4B C5B O1B . . . . 179.72(14) ?
    C3B C4B C5B C6B . . . . 4.1(2) ?
    O1B C5B C6B C1B . . . . -175.98(14) ?
    C4B C5B C6B C1B . . . . -0.2(2) ?
    C5B C6B C1B N1B . . . . 173.16(16) ?
    C5B C6B C1B C2B . . . . -4.8(2) ?
    N1B C1B C2B C3B . . . . -172.05(16) ?
    C6B C1B C2B C3B . . . . 5.9(2) ?
    C1B C2B C3B C4B . . . . -2.0(2) ?
    C13B C14B C15B C16B . . . . 179.90(16) ?
    C13B C14B C19B C18B . . . . -179.28(16) ?
    C13B C14B C19B C20B . . . . 0.8(2) ?
    C15B C14B C19B C18B . . . . -1.7(2) ?
    C15B C14B C19B C20B . . . . 178.41(16) ?
    C19B C14B C15B C16B . . . . 2.1(2) ?
    C14B C15B C16B C17B . . . . -0.8(2) ?
    C15B C16B C17B C18B . . . . -1.0(2) ?
    C16B C17B C18B C19B . . . . 1.4(2) ?
    C17B C18B C19B C14B . . . . -0.1(2) ?
    C17B C18B C19B C20B . . . . 179.85(16) ?
    C14B C19B C20B O2B . . . . -156.93(16) ?
    C14B C19B C20B O3B . . . . 22.2(2) ?
    C18B C19B C20B O2B . . . . 23.2(2) ?
    C18B C19B C20B O3B . . . . -157.74(17) ?
    N2A C9A C8A C7A . . . . 178.73(16) ?
    N2A C9A C10A C11A . . . . 179.06(16) ?
    C8A C9A C10A C11A . . . . -1.0(2) ?
    C10A C9A C8A C7A . . . . -1.2(2) ?
    C9A C8A C7A O1A . . . . -177.84(14) ?
    C9A C8A C7A C12A . . . . 3.9(2) ?
    O1A C7A C12A C11A . . . . 177.77(15) ?
    O1A C7A C12A C13A . . . . -0.7(2) ?
    C8A C7A C12A C11A . . . . -4.0(2) ?
    C8A C7A C12A C13A . . . . 177.50(16) ?
    C7A C12A C11A C10A . . . . 1.7(2) ?
    C7A C12A C13A C4A . . . . 1.4(2) ?
    C7A C12A C13A C14A . . . . -169.81(15) ?
    C11A C12A C13A C4A . . . . -176.87(16) ?
    C11A C12A C13A C14A . . . . 11.9(2) ?
    C13A C12A C11A C10A . . . . -179.93(16) ?
    C12A C11A C10A C9A . . . . 0.7(2) ?
    C12A C13A C4A C5A . . . . -1.7(2) ?
    C12A C13A C4A C3A . . . . 178.79(16) ?
    C12A C13A C14A C15A . . . . 81.0(2) ?
    C12A C13A C14A C19A . . . . -101.5(2) ?
    C4A C13A C14A C15A . . . . -90.1(2) ?
    C4A C13A C14A C19A . . . . 87.4(2) ?
    C14A C13A C4A C5A . . . . 169.51(15) ?
    C14A C13A C4A C3A . . . . -10.0(2) ?
    C13A C4A C5A O1A . . . . 1.2(2) ?
    C13A C4A C5A C6A . . . . -176.33(16) ?
    C13A C4A C3A C2A . . . . 178.16(17) ?
    C5A C4A C3A C2A . . . . -1.4(2) ?
    C3A C4A C5A O1A . . . . -179.26(14) ?
    C3A C4A C5A C6A . . . . 3.2(2) ?
    O1A C5A C6A C1A . . . . -179.54(14) ?
    C4A C5A C6A C1A . . . . -1.9(2) ?
    C5A C6A C1A N1A . . . . 177.70(16) ?
    C5A C6A C1A C2A . . . . -1.3(2) ?
    N1A C1A C2A C3A . . . . -175.92(16) ?
    C6A C1A C2A C3A . . . . 3.0(2) ?
    C1A C2A C3A C4A . . . . -1.7(2) ?
    C13A C14A C15A C16A . . . . 179.23(17) ?
    C13A C14A C19A C18A . . . . 179.76(17) ?
    C13A C14A C19A C20A . . . . -2.8(2) ?
    C15A C14A C19A C18A . . . . -2.7(2) ?
    C15A C14A C19A C20A . . . . 174.71(16) ?
    C19A C14A C15A C16A . . . . 1.6(2) ?
    C14A C15A C16A C17A . . . . 0.9(2) ?
    C15A C16A C17A C18A . . . . -2.1(2) ?
    C16A C17A C18A C19A . . . . 0.9(2) ?
    C17A C18A C19A C14A . . . . 1.5(2) ?
    C17A C18A C19A C20A . . . . -175.93(16) ?
    C14A C19A C20A O2A . . . . -163.72(16) ?
    C14A C19A C20A O3A . . . . 15.0(2) ?
    C18A C19A C20A O2A . . . . 13.7(2) ?
    C18A C19A C20A O3A . . . . -167.57(16) ?
    C34A C29A C30A C31A . . . . -1.2(2) ?
    C30A C29A C34A C33A . . . . -0.6(2) ?
    C34A C29A C35A O7A . . . . -174.4(2) ?
    C34A C29A C35A O8A . . . . 5.5(2) ?
    C35A C29A C34A C33A . . . . 176.44(18) ?
    C30A C29A C35A O7A . . . . 2.7(3) ?
    C30A C29A C35A O8A . . . . -177.43(17) ?
    C35A C29A C30A C31A . . . . -178.35(18) ?
    C29A C34A C33A O6A . . . . -177.54(17) ?
    C29A C34A C33A C32A . . . . 2.6(2) ?
    O6A C33A C32A O5A . . . . 0.0(2) ?
    O6A C33A C32A C31A . . . . 177.44(17) ?
    C34A C33A C32A O5A . . . . 179.93(17) ?
    C34A C33A C32A C31A . . . . -2.7(2) ?
    O5A C32A C31A O4A . . . . -1.6(2) ?
    O5A C32A C31A C30A . . . . 178.38(18) ?
    C33A C32A C31A O4A . . . . -179.07(17) ?
    C33A C32A C31A C30A . . . . 0.9(2) ?
    O4A C31A C30A C29A . . . . -179.02(17) ?
    C32A C31A C30A C29A . . . . 1.0(3) ?
    C34B C29B C30B C31B . . . . -0.7(2) ?
    C30B C29B C34B C33B . . . .  0.0(2) ?
    C34B C29B C35B O7B . . . . 175.68(19) ?
    C34B C29B C35B O8B . . . . -5.0(2) ?
    C35B C29B C34B C33B . . . . 177.35(18) ?
    C30B C29B C35B O7B . . . . -6.9(3) ?
    C30B C29B C35B O8B . . . . 172.40(17) ?
    C35B C29B C30B C31B . . . . -178.20(18) ?
    C29B C34B C33B O6B . . . . -177.61(17) ?
    C29B C34B C33B C32B . . . . 2.5(2) ?
    O6B C33B C32B O5B . . . . -0.6(3) ?
    O6B C33B C32B C31B . . . . 176.04(18) ?
    C34B C33B C32B O5B . . . . 179.29(18) ?
    C34B C33B C32B C31B . . . . -4.0(2) ?
    O5B C32B C31B O4B . . . . 1.3(2) ?
    O5B C32B C31B C30B . . . . -179.88(18) ?
    C33B C32B C31B O4B . . . . -175.53(17) ?
    C33B C32B C31B C30B . . . . 3.3(2) ?
    O4B C31B C30B C29B . . . . 177.84(18) ?
    C32B C31B C30B C29B . . . . -0.9(3) ?
loop_
    _geom_hbond_atom_site_label_D
    _geom_hbond_atom_site_label_H
    _geom_hbond_atom_site_label_A
    _geom_hbond_site_symmetry_D
    _geom_hbond_site_symmetry_H
    _geom_hbond_site_symmetry_A
    _geom_hbond_distance_DH
    _geom_hbond_distance_HA
    _geom_hbond_distance_DA
    _geom_hbond_angle_DHA
    _geom_hbond_publ_flag
    O6A H6AO O2A . . . 0.94(2) 2.72(2) 3.4413(18) 133.8(18) yes
    O6A H6AO O3A . . . 0.94(2) 1.72(2) 2.6303(17) 162(2) yes
    O6A H6AO O5A . . . 0.94(2) 2.53(2) 2.8733(19) 102.2(17) yes
    O5A H5AO O2A . . . 0.92(2) 1.66(2) 2.5690(19) 167(2) yes
    O5A H5AO O3A . . . 0.92(2) 2.62(2) 3.1884(18) 120.4(18) yes
    O4A H4AO O7A . . 2_866 0.92(2) 1.86(2) 2.779(2) 178.8(10) yes
    O6B H6BO O2B . . . 0.94(2) 2.72(2) 3.4156(18) 131.4(16) yes
    O6B H6BO O3B . . . 0.94(2) 1.68(2) 2.5811(17) 159(2) yes
    O6B H6BO O5B . . . 0.94(2) 2.55(2) 2.8799(19) 101.0(15) yes
    O5B H5BO O2B . . . 0.94(2) 1.64(2) 2.5636(18) 166(2) yes
    O5B H5BO O3B . . . 0.94(2) 2.66(2) 3.2473(18) 121.5(19) yes
    O4B H4BO O7B . . 2_877 0.97(2) 1.83(2) 2.7957(19) 175(2) yes
