# Supplementary material for: A low-temperature phase of the 1:1 complex of 2-(6-diethylamino-3-diethyl­iminio-3H-xanthen-9-yl)benzoate with ethyl gallate at 93 K
Source: Acta Crystallogr Sect E Struct Rep Online. 2008 Jun 7;64(Pt 7):o1238–9. doi: 10.1107/S1600536808016528 (PMC2961781; doi:10.1107/S1600536808016528)
Supplement: Supplementary file 2 [file e-64-o1238-Isup2.hkl]

# 
# h,k,l, Fc-squared, Fo-squared, sigma(Fo-squared) and status flag 
# 
data_I
_shelx_title '  leuco03' 
_shelx_refln_list_code          4 
_shelx_F_calc_maximum      319.14 
_exptl_crystal_F_000      1360.00 
_reflns_d_resolution_high  0.8300 
 
loop_ 
 _symmetry_equiv_pos_as_xyz 
 'x, y, z' 
 '-x, -y, -z' 
 
_cell_length_a    11.3689 
_cell_length_b    16.3654 
_cell_length_c    17.6518 
_cell_angle_alpha  94.176 
_cell_angle_beta   96.144 
_cell_angle_gamma  93.779 
 
_shelx_F_squared_multiplier     1.000 
 
loop_ 
 _refln_index_h 
 _refln_index_k 
 _refln_index_l 
 _refln_F_squared_calc 
 _refln_F_squared_meas 
 _refln_F_squared_sigma 
 _refln_observed_status 
   1   0   0    11536.10    10858.94     46.25 o 
   2   0   0     2898.59     2865.42     15.67 o 
   3   0   0    20116.21    19956.88    122.19 o 
   4   0   0     1786.35     1699.47     22.42 o 
   5   0   0     8994.81     8927.28    109.23 o 
   6   0   0     1087.81     1046.30     17.02 o 
   7   0   0       51.98       56.44      6.60 o 
   8   0   0     1008.39      921.36     25.94 o 
   9   0   0      309.11      341.14     28.89 o 
  10   0   0      951.43     1053.27     38.64 o 
  11   0   0      559.35      520.38     27.77 o 
  12   0   0        6.14       16.26     19.83 o 
  13   0   0       80.17       66.85     15.40 o 
 -13   1   0      186.59      128.98     33.08 o 
 -12   1   0      269.38      231.50     20.25 o 
 -11   1   0      190.83      149.99     21.97 o 
 -10   1   0       76.73       40.31     22.11 o 
  -9   1   0       91.22       93.67     20.24 o 
  -8   1   0      483.71      449.54     13.94 o 
  -7   1   0        0.52        4.33      6.74 o 
  -6   1   0     1476.12     1436.25     24.32 o 
  -5   1   0      254.54      271.59      5.75 o 
  -4   1   0     1268.24     1244.99     16.12 o 
  -3   1   0      160.89      184.66      4.12 o 
  -2   1   0        1.11        0.76      3.00 o 
  -1   1   0       43.07       42.81      1.76 o 
   1   1   0       27.83       26.37      1.74 o 
   2   1   0      862.86      768.90      4.14 o 
   3   1   0      260.69      216.89      4.01 o 
   4   1   0     1935.95     1928.27     20.41 o 
   5   1   0      108.53      103.59      5.05 o 
   6   1   0      444.50      431.50      8.05 o 
   7   1   0      702.91      664.79     16.88 o 
   8   1   0        2.82       18.02     10.48 o 
   9   1   0       82.24       86.62     22.16 o 
  10   1   0      229.04      225.22     23.59 o 
  11   1   0      207.91      199.81     23.82 o 
  12   1   0       21.53       23.06     20.68 o 
  13   1   0        9.52       11.17     18.09 o 
 -12   2   0      862.65      668.49    112.38 o 
 -11   2   0       28.70       28.25     20.41 o 
 -10   2   0       30.30       18.59     20.60 o 
  -9   2   0      406.10      371.36     34.80 o 
  -8   2   0      888.82      828.09     17.25 o 
  -7   2   0      114.13       88.50      6.93 o 
  -6   2   0      165.53      189.04      6.18 o 
  -5   2   0     7535.43     7685.49    128.92 o 
  -4   2   0     7624.31     7528.49    108.37 o 
  -3   2   0     1803.22     1723.00     22.42 o 
  -2   2   0    11086.19    10256.49     79.67 o 
  -1   2   0      779.88      802.66      6.40 o 
   0   2   0    11049.30    11015.45     45.51 o 
   1   2   0      235.32      180.49      2.71 o 
   2   2   0     3140.65     3139.07     25.69 o 
   3   2   0    20480.89    20053.34    123.49 o 
   4   2   0      914.35      840.16     10.48 o 
   5   2   0     1284.28     1321.09     13.64 o 
   6   2   0      750.92      719.12     15.38 o 
   7   2   0      341.52      336.72     17.85 o 
   8   2   0      166.60      219.70     23.77 o 
   9   2   0     1066.35     1160.16     44.58 o 
  10   2   0        3.46       12.52     25.05 o 
  11   2   0       81.69       91.82     28.91 o 
  12   2   0       16.45       20.59     20.75 o 
  13   2   0       49.58       43.86     15.51 o 
 -12   3   0      195.39      155.60     42.16 o 
 -11   3   0      494.40      338.31     57.35 o 
 -10   3   0        3.19       -8.07     19.56 o 
  -9   3   0      506.89      450.68     14.24 o 
  -8   3   0       26.00       28.97     11.61 o 
  -7   3   0     1227.06     1274.31     24.21 o 
  -6   3   0      347.89      306.76      7.58 o 
  -5   3   0     1101.87     1078.46     20.51 o 
  -4   3   0      794.52      869.53     15.82 o 
  -3   3   0     1283.87     1157.29     17.42 o 
  -2   3   0        8.81        9.77      3.62 o 
  -1   3   0      101.00       95.64      3.74 o 
   0   3   0       91.14       82.87      3.07 o 
   1   3   0      143.06      128.81      3.99 o 
   2   3   0     1082.74      895.01     15.85 o 
   3   3   0      788.79      784.25      9.10 o 
   4   3   0      314.14      287.68      4.99 o 
   5   3   0      119.29      119.56      5.16 o 
   6   3   0      263.88      266.28      6.87 o 
   7   3   0      121.30      128.15      9.22 o 
   8   3   0      114.46      104.58     21.27 o 
   9   3   0        0.90       10.67     24.09 o 
  10   3   0       19.20       22.16     25.29 o 
  11   3   0       72.17       73.03     24.66 o 
  12   3   0       33.04       37.25     20.72 o 
  13   3   0      262.42      222.62     24.72 o 
 -11   4   0      196.12      141.31     24.34 o 
 -10   4   0      888.48      747.07     53.18 o 
  -9   4   0      787.38      753.79     28.02 o 
  -8   4   0     1081.93     1035.36     29.63 o 
  -7   4   0     1826.93     1937.06     31.43 o 
  -6   4   0     1180.43     1245.39     31.07 o 
  -5   4   0     1045.02     1062.53     22.98 o 
  -4   4   0        1.66        4.35      5.07 o 
  -3   4   0     2414.65     2321.23     29.46 o 
  -2   4   0       28.36       26.51      3.98 o 
  -1   4   0     4956.07     4666.95     43.81 o 
   0   4   0    15590.65    14978.76     97.43 o 
   1   4   0        9.32       15.73      4.42 o 
   2   4   0        0.01       10.68      4.20 o 
   3   4   0     1369.13     1293.46     17.19 o 
   4   4   0      314.03      271.29      4.96 o 
   5   4   0     2570.00     2421.77     40.98 o 
   6   4   0      361.53      317.36      9.68 o 
   7   4   0     1063.27      955.59     37.21 o 
   8   4   0     1205.64     1283.62     64.60 o 
   9   4   0       31.90       33.62     38.73 o 
  10   4   0      769.04      800.01     52.86 o 
  11   4   0      136.50      155.48     25.05 o 
  12   4   0      241.85      300.74     21.92 o 
  13   4   0      104.94       68.02     15.02 o 
 -10   5   0      134.61       94.73     19.41 o 
  -9   5   0      586.90      537.22     16.51 o 
  -8   5   0       10.15        3.85     11.82 o 
  -7   5   0      346.26      363.68     20.33 o 
  -6   5   0     1161.96     1128.73     33.24 o 
  -5   5   0       20.89       12.40      5.87 o 
  -4   5   0      244.72      264.41      5.51 o 
  -3   5   0     1715.64     1649.39     30.89 o 
  -2   5   0        0.01       -0.36      4.19 o 
  -1   5   0        0.09        1.54      4.18 o 
   0   5   0      172.18      176.02      4.42 o 
   1   5   0      116.34      126.47      4.57 o 
   2   5   0      151.26      150.17      5.31 o 
   3   5   0       28.28       29.49      4.94 o 
   4   5   0       14.10       12.73      5.40 o 
   5   5   0       53.98       60.49      6.02 o 
   6   5   0      723.05      702.38     25.99 o 
   7   5   0        8.75        3.67     14.24 o 
   8   5   0      639.27      649.60     81.56 o 
   9   5   0      113.54      105.96     26.68 o 
  10   5   0       88.89       98.31     26.97 o 
  11   5   0      148.60      154.26     24.86 o 
  12   5   0        5.45       19.97     25.98 o 
 -11   6   0       56.64       20.25     31.54 o 
 -10   6   0       63.57       34.10     35.49 o 
  -9   6   0       50.16       52.07     19.37 o 
  -8   6   0      550.36      540.41     30.49 o 
  -7   6   0     1336.59     1487.83     39.01 o 
  -6   6   0     2462.84     2785.54     61.74 o 
  -5   6   0      242.77      205.31      8.29 o 
  -4   6   0      211.68      308.08      8.15 o 
  -3   6   0    11199.61    11665.75    226.70 o 
  -2   6   0     3893.42     3890.45     52.71 o 
  -1   6   0        8.60       13.58      4.49 o 
   0   6   0      442.90      450.31      6.16 o 
   1   6   0     3791.01     3764.36     42.79 o 
   2   6   0     5223.40     5293.77     91.54 o 
   3   6   0      270.10      286.39      7.23 o 
   4   6   0     1462.21     1729.76     24.60 o 
   5   6   0       39.38       47.98      8.71 o 
   6   6   0       11.16       21.33     10.19 o 
   7   6   0       30.75       24.52     21.92 o 
   8   6   0      109.08      130.83     25.23 o 
   9   6   0       84.89      101.90     27.61 o 
  10   6   0      396.02      372.89     27.73 o 
  11   6   0       58.38       15.16     36.75 o 
  12   6   0        2.11       17.28     18.99 o 
 -11   7   0       74.90       45.22     32.73 o 
 -10   7   0        0.00       17.08     31.60 o 
  -9   7   0       31.87       38.64     22.83 o 
  -8   7   0       75.51       81.47     16.46 o 
  -7   7   0       99.59      101.62     15.83 o 
  -6   7   0       28.82       28.20     10.27 o 
  -5   7   0      152.29      149.41      9.88 o 
  -4   7   0      571.95      481.43     20.00 o 
  -3   7   0       16.60       22.75      4.76 o 
  -2   7   0      461.63      481.77     14.04 o 
  -1   7   0        7.18        8.93      4.82 o 
   0   7   0       53.75       52.19      5.33 o 
   1   7   0      173.69      170.84      5.68 o 
   2   7   0      171.21      171.22      5.67 o 
   3   7   0       22.87       31.08      5.97 o 
   4   7   0      131.25      141.46      7.54 o 
   5   7   0       35.55       44.96      9.82 o 
   6   7   0      125.71      123.73     11.75 o 
   7   7   0       11.15       14.77     23.54 o 
   8   7   0        6.09       32.26     26.07 o 
   9   7   0      225.40      278.66     27.57 o 
  10   7   0      126.87      132.46     27.58 o 
  11   7   0       47.98       50.73     29.09 o 
  12   7   0        0.00        5.44     17.70 o 
 -12   8   0        0.80        3.83     24.24 o 
 -11   8   0      185.89      136.79     32.63 o 
 -10   8   0       78.67       63.66     26.53 o 
  -9   8   0       19.82       37.76     23.94 o 
  -8   8   0      641.73      731.38     63.89 o 
  -7   8   0      100.15       92.96     19.68 o 
  -6   8   0      363.81      323.11     31.76 o 
  -5   8   0       49.09       48.84      9.75 o 
  -4   8   0       16.18       24.91      8.89 o 
  -3   8   0       74.56       68.42      5.08 o 
  -2   8   0     1081.28     1013.52     25.91 o 
  -1   8   0      658.08      606.10     12.96 o 
   0   8   0     1982.65     2211.11     36.15 o 
   1   8   0     1074.06     1157.77     20.69 o 
   2   8   0       33.50       23.57      6.38 o 
   3   8   0     1090.01     1117.50     15.59 o 
   4   8   0     1496.44     1493.59     26.86 o 
   5   8   0     2315.23     2336.00     75.80 o 
   6   8   0        9.12       11.85     15.23 o 
   7   8   0      874.95     1046.32     48.23 o 
   8   8   0       14.07       -4.08     26.80 o 
   9   8   0      578.76      501.68     28.63 o 
  10   8   0       29.41       43.77     26.29 o 
  11   8   0        4.08        4.54     21.83 o 
 -12   9   0      197.47       96.68     25.39 o 
 -11   9   0        0.37       -0.90     31.28 o 
 -10   9   0      102.71       77.15     22.73 o 
  -9   9   0       40.72       48.22     24.88 o 
  -8   9   0       71.43      100.92     24.74 o 
  -7   9   0        2.54        4.17     23.54 o 
  -6   9   0        5.85        3.20     19.22 o 
  -5   9   0       33.71       30.25     11.35 o 
  -4   9   0       68.03       92.36      9.22 o 
  -3   9   0      358.67      363.49     10.36 o 
  -2   9   0       16.24       19.47      6.02 o 
  -1   9   0      114.90      114.28      5.85 o 
   0   9   0     2403.99     2322.60     41.73 o 
   1   9   0      199.37      203.73      6.55 o 
   2   9   0       51.56       49.39      7.04 o 
   3   9   0        9.87       12.20      8.23 o 
   4   9   0      105.22      118.95     14.85 o 
   5   9   0        3.82        0.61     15.55 o 
   6   9   0       79.43      114.35     28.10 o 
   7   9   0      387.92      431.39     33.79 o 
   8   9   0      652.07      715.88     52.66 o 
   9   9   0       44.10       82.43     30.77 o 
  10   9   0       39.57       40.91     23.53 o 
  11   9   0       10.16       21.23     19.70 o 
 -11  10   0       58.47       52.27     17.59 o 
 -10  10   0       51.96       61.43     22.09 o 
  -9  10   0       73.37       88.27     33.74 o 
  -8  10   0        0.85       22.92     25.78 o 
  -7  10   0      114.79      150.26     37.80 o 
  -6  10   0     1338.46     1634.46     38.82 o 
  -5  10   0      108.54       89.81     12.48 o 
  -4  10   0        1.23       17.17     12.02 o 
  -3  10   0     4458.99     4864.43     70.39 o 
  -2  10   0      208.12      200.04      9.14 o 
  -1  10   0     1910.42     2020.33     44.88 o 
   0  10   0       44.39       44.85      6.60 o 
   1  10   0     1722.23     1663.10     44.75 o 
   2  10   0       45.68       45.90      7.82 o 
   3  10   0        1.71       12.29     16.45 o 
   4  10   0     2499.93     2446.84     35.20 o 
   5  10   0      277.81      234.11     19.41 o 
   6  10   0      824.33      872.25     32.14 o 
   7  10   0     1333.97     1319.38     41.00 o 
   8  10   0     1519.34     1826.54     31.04 o 
   9  10   0      230.84      285.33     33.99 o 
  10  10   0      362.58      403.23     23.67 o 
  11  10   0       95.24      114.46     21.29 o 
 -11  11   0      805.59      689.82     19.51 o 
 -10  11   0       13.44       23.03     21.27 o 
  -9  11   0      152.96      165.90     33.86 o 
  -8  11   0     1199.44     1266.36     90.64 o 
  -7  11   0       27.02      -12.99     37.92 o 
  -6  11   0       37.07       49.21     25.87 o 
  -5  11   0      402.17      468.71     52.90 o 
  -4  11   0        0.68       14.08     16.15 o 
  -3  11   0      100.51       87.32     11.80 o 
  -2  11   0      721.24      699.61     25.28 o 
  -1  11   0      202.19      229.38     10.69 o 
   0  11   0       88.58       78.45     11.08 o 
   1  11   0       50.32       50.33      8.90 o 
   2  11   0      169.24      145.27     10.68 o 
   3  11   0        1.66        7.71     14.87 o 
   4  11   0       20.41       23.63     16.54 o 
   5  11   0        0.31        0.98     19.76 o 
   6  11   0      139.18      141.07     24.96 o 
   7  11   0      632.71      680.15     49.75 o 
   8  11   0       92.00      104.34     26.54 o 
   9  11   0        0.10        1.24     23.17 o 
  10  11   0       18.39       32.14     23.33 o 
 -11  12   0       49.28       45.59     25.55 o 
 -10  12   0       22.13        3.14     20.21 o 
  -9  12   0      155.23      186.69     32.98 o 
  -8  12   0      392.34      479.53     38.04 o 
  -7  12   0      236.70      219.94     38.64 o 
  -6  12   0      535.68      554.10     93.62 o 
  -5  12   0      417.29      492.26     26.91 o 
  -4  12   0     3710.97     3865.01    285.26 o 
  -3  12   0     1151.89     1285.50     41.34 o 
  -2  12   0     1803.47     1911.37     79.17 o 
  -1  12   0     4130.43     4061.81    121.13 o 
   0  12   0      441.65      437.07     18.07 o 
   1  12   0      391.57      402.69     15.66 o 
   2  12   0        4.56       -9.05     23.40 o 
   3  12   0     1094.06     1019.37     49.57 o 
   4  12   0     2672.71     2750.86    136.09 o 
   5  12   0     1241.80     1227.12     41.79 o 
   6  12   0      449.02      475.30     26.26 o 
   7  12   0      303.29      322.45     26.20 o 
   8  12   0      673.19      781.29     27.82 o 
   9  12   0      200.33      189.60     28.33 o 
  10  12   0      265.75      228.46     28.91 o 
 -10  13   0       55.58       51.16     22.17 o 
  -9  13   0        3.52       24.93     22.70 o 
  -8  13   0      855.91     1018.75    117.21 o 
  -7  13   0        0.27       11.83     27.28 o 
  -6  13   0      173.11      224.58     49.08 o 
  -5  13   0       43.81       51.28     42.25 o 
  -4  13   0     1044.16     1125.63     63.11 o 
  -3  13   0     1264.55     1285.45     80.72 o 
  -2  13   0      301.57      283.12     20.30 o 
  -1  13   0        1.00        3.13     16.80 o 
   0  13   0        1.58        9.71     16.34 o 
   1  13   0       98.32       83.27     18.35 o 
   2  13   0       93.56       87.32     20.62 o 
   3  13   0       45.93       33.55     20.54 o 
   4  13   0      681.30      604.25     65.80 o 
   5  13   0      205.95      200.37     26.68 o 
   6  13   0        3.07        2.13     32.74 o 
   7  13   0        7.25       20.34     22.57 o 
   8  13   0        3.06        8.51     20.51 o 
   9  13   0       16.93       21.55     21.50 o 
 -10  14   0       39.35       61.61     15.75 o 
  -9  14   0      386.34      451.19     28.24 o 
  -8  14   0      882.11      999.42    115.30 o 
  -7  14   0      449.38      519.14     58.02 o 
  -6  14   0      270.12      320.23     36.83 o 
  -4  14   0       48.87       51.57     25.36 o 
  -3  14   0      171.40      191.19     25.03 o 
  -2  14   0     4584.38     4694.60    124.12 o 
  -1  14   0     4130.62     4107.43     38.19 o 
   0  14   0     1186.60     1027.44     46.27 o 
   1  14   0     3433.46     3293.10     38.97 o 
   2  14   0      592.09      551.78     22.08 o 
   3  14   0     1147.50      999.08     98.39 o 
   4  14   0       82.93       69.73     19.94 o 
   6  14   0      148.56      116.31     33.30 o 
   7  14   0       44.02       21.52     19.80 o 
   8  14   0       53.09       62.53     17.69 o 
  -9  15   0       30.10       40.72     22.16 o 
  -8  15   0        2.78       23.10     21.60 o 
  -7  15   0      347.59      405.67     46.47 o 
  -6  15   0        0.38       -9.86     25.67 o 
  -5  15   0        4.03      -12.90     26.43 o 
  -4  15   0       57.63       78.19     25.48 o 
  -3  15   0       22.32        8.73     24.36 o 
  -2  15   0       10.34       24.43     23.88 o 
  -1  15   0      486.27      464.99     31.28 o 
   0  15   0        3.05       14.42     17.45 o 
   1  15   0        9.54       23.26     21.27 o 
   2  15   0      597.59      525.84     29.91 o 
   3  15   0      274.99      221.50     20.33 o 
   4  15   0      558.81      422.49    100.38 o 
   5  15   0        0.45       12.60     29.97 o 
   6  15   0       76.73      104.80     29.23 o 
   7  15   0       12.65       23.67     16.37 o 
   8  15   0       47.39       51.21     21.61 o 
  -8  16   0        2.11       21.12     18.50 o 
  -6  16   0       58.62       54.11     22.80 o 
  -5  16   0       12.79       37.16     23.95 o 
  -4  16   0        1.22        5.73     24.05 o 
  -3  16   0      250.42      244.38     24.66 o 
  -2  16   0      515.67      499.19     29.25 o 
  -1  16   0     1328.25     1214.47    171.22 o 
   0  16   0      142.95       91.27     28.94 o 
   1  16   0       46.31       48.95     20.48 o 
   2  16   0      205.22      204.57     20.17 o 
   3  16   0     1511.36     1313.73     89.31 o 
   4  16   0      131.45       91.29     57.10 o 
   5  16   0      174.03      166.51     27.82 o 
   6  16   0        1.21      -17.26     23.90 o 
   7  16   0      214.98      234.62     23.07 o 
  -7  17   0        3.71       -3.93     23.21 o 
  -6  17   0      108.50      121.62     24.37 o 
  -5  17   0        0.47        3.29     21.11 o 
  -4  17   0       42.13       43.12     21.70 o 
  -3  17   0       55.42       38.13     21.87 o 
  -2  17   0       30.39       31.51     20.91 o 
  -1  17   0      146.87      149.58     28.57 o 
   0  17   0       53.81       53.28     26.87 o 
   1  17   0       11.29       -7.32     25.23 o 
   2  17   0       70.28       60.02     17.01 o 
   3  17   0      147.34      105.73     22.37 o 
   4  17   0      444.29      366.00     25.63 o 
   5  17   0        7.70        2.49     21.49 o 
  -6  18   0        5.12       10.41     16.23 o 
  -5  18   0       66.52       65.00     23.40 o 
  -4  18   0      231.44      218.00     37.53 o 
  -3  18   0      468.93      432.06     74.52 o 
  -2  18   0        8.68       11.78     17.45 o 
  -1  18   0       17.35        6.48     25.43 o 
   0  18   0        9.31        4.47     23.36 o 
   1  18   0       15.99       33.66     21.50 o 
   2  18   0        3.81       18.43     14.36 o 
   3  18   0        0.18        7.13     21.94 o 
  -4  19   0       82.13       79.49     41.71 o 
  -3  19   0       10.22       13.22     21.82 o 
  -2  19   0       17.31       23.70     21.98 o 
  -1  19   0       44.15       29.46     20.98 o 
   0  19   0      245.07      236.63     20.50 o 
   1  19   0        9.60        9.97     17.70 o 
  -1 -19   1      102.86       79.18     18.13 o 
   0 -19   1       54.91       57.25     18.44 o 
   1 -19   1      314.79      264.21     21.46 o 
   2 -19   1     1049.88     1095.74     25.18 o 
   4 -19   1       56.64       60.22     21.67 o 
  -2 -18   1       12.57       -0.38     17.93 o 
  -1 -18   1      327.19      258.96     22.21 o 
   0 -18   1      376.59      337.37     24.94 o 
   1 -18   1       79.37       87.79     29.75 o 
   2 -18   1      148.62      141.24     18.60 o 
   3 -18   1        3.95        4.17     18.71 o 
   4 -18   1       44.44       40.22     18.85 o 
   5 -18   1        0.05       -4.12     17.60 o 
   6 -18   1        2.10        4.21     16.42 o 
  -5 -17   1      138.61       97.06     21.62 o 
  -4 -17   1      653.51      529.94     25.11 o 
  -3 -17   1      394.82      272.36     24.26 o 
  -2 -17   1      137.36       88.57     22.45 o 
  -1 -17   1       57.42       77.75     25.61 o 
   0 -17   1        7.45       -1.76     26.22 o 
   1 -17   1      417.46      397.21     93.22 o 
   2 -17   1      804.58      754.97     65.37 o 
   3 -17   1      144.05      147.86     22.27 o 
   4 -17   1        2.57       11.58     21.84 o 
   5 -17   1       87.53       80.41     21.50 o 
   6 -17   1       21.70       34.01     31.27 o 
   7 -17   1      144.26      161.02     18.72 o 
  -7 -16   1        3.38       47.21     41.59 o 
  -6 -16   1       29.45       23.06     22.68 o 
  -5 -16   1      139.16      126.15     25.52 o 
  -4 -16   1        7.90       20.26     53.23 o 
  -3 -16   1       42.13       39.35     17.30 o 
  -2 -16   1      282.01      202.58     25.76 o 
  -1 -16   1      222.31      171.12     27.78 o 
   0 -16   1       98.98       78.53     21.13 o 
   1 -16   1       36.30       32.71     22.03 o 
   2 -16   1        2.12        1.69     23.55 o 
   3 -16   1       64.48       54.64     24.30 o 
   4 -16   1      148.42      141.87     29.06 o 
   5 -16   1       36.60       47.54     24.13 o 
   6 -16   1       14.00        8.89     37.21 o 
   7 -16   1      122.19      135.74     29.41 o 
   8 -16   1      489.80      519.96     70.11 o 
  -8 -15   1       10.52       -0.20     20.72 o 
  -7 -15   1        5.93       19.91     25.11 o 
  -6 -15   1        2.74       11.93     18.06 o 
  -5 -15   1       24.52       11.72     29.26 o 
  -4 -15   1      266.39      211.31     30.18 o 
  -3 -15   1      216.91      186.87     19.38 o 
  -2 -15   1       39.61       33.81     27.29 o 
  -1 -15   1     4628.97     3995.92    327.35 o 
   0 -15   1      343.96      329.52     24.89 o 
   1 -15   1      266.32      284.07     28.12 o 
   2 -15   1     1906.43     1844.03     28.92 o 
   3 -15   1      157.25      187.62     24.93 o 
   4 -15   1        0.02       10.60     25.26 o 
   5 -15   1       94.22       71.23     25.99 o 
   6 -15   1       66.79       98.26     26.57 o 
   7 -15   1      479.38      528.38     98.21 o 
   8 -15   1      445.43      430.86     34.08 o 
   9 -15   1      307.35      317.72     18.64 o 
  -8 -14   1        0.30        9.98     17.57 o 
  -7 -14   1      130.67       98.03     25.88 o 
  -6 -14   1        0.78        1.02     21.23 o 
  -5 -14   1       16.17      416.44    326.65 o 
  -4 -14   1        4.05        5.49     31.65 o 
  -3 -14   1       89.24       72.24     19.71 o 
  -2 -14   1      509.55      416.93     20.95 o 
  -1 -14   1     1940.31     1629.24    153.69 o 
   0 -14   1     1924.59     1668.19     65.84 o 
   1 -14   1      190.73      186.57     23.16 o 
   2 -14   1        2.11       19.90     23.63 o 
   3 -14   1      412.68      457.14     31.36 o 
   4 -14   1      647.50      719.47     38.24 o 
   5 -14   1       59.08       76.17     44.70 o 
   6 -14   1      427.16      513.93     38.80 o 
   7 -14   1      110.34      140.35     26.67 o 
   8 -14   1       10.46       19.37     35.74 o 
   9 -14   1      207.33      269.50     28.03 o 
  10 -14   1      208.07      201.35     22.76 o 
  -9 -13   1       73.01       77.17     17.78 o 
  -8 -13   1        2.69       10.11     20.87 o 
  -7 -13   1       93.00      110.45     31.85 o 
  -6 -13   1       59.74       66.33     32.92 o 
  -5 -13   1       29.09       32.81     23.06 o 
  -4 -13   1     1813.71     1722.25     62.29 o 
  -3 -13   1     6640.24     5882.23    191.75 o 
  -2 -13   1       58.35       67.96     19.22 o 
  -1 -13   1     1237.50     1191.67     27.62 o 
   0 -13   1      295.51      301.54     16.61 o 
   1 -13   1      683.25      646.47     56.79 o 
   2 -13   1     4650.08     4649.14     32.47 o 
   3 -13   1      291.96      323.30     29.01 o 
   4 -13   1     2091.74     2267.19    159.61 o 
   5 -13   1     1095.14     1239.37     56.78 o 
   6 -13   1     1258.59     1622.18     45.14 o 
   7 -13   1      237.21      299.04     48.14 o 
   8 -13   1       50.82       60.52     26.33 o 
   9 -13   1      171.00      168.68     23.14 o 
  10 -13   1       25.59       45.50     21.32 o 
 -10 -12   1       23.59       17.22     16.89 o 
  -9 -12   1        1.01        3.74     20.86 o 
  -8 -12   1       20.22       36.74     33.83 o 
  -7 -12   1        0.35        9.91     25.50 o 
  -6 -12   1       74.60       87.04     25.51 o 
  -5 -12   1      163.04      182.22     24.30 o 
  -4 -12   1       35.23       24.74     16.09 o 
  -3 -12   1      118.85      124.12     15.75 o 
  -2 -12   1      208.67      168.60     12.58 o 
  -1 -12   1       56.49       58.95     16.35 o 
   0 -12   1       57.16       53.50     14.59 o 
   1 -12   1      184.01      187.26     15.44 o 
   2 -12   1      216.78      209.74     19.87 o 
   3 -12   1        5.70        6.74     21.78 o 
   4 -12   1       29.59       55.92     23.57 o 
   5 -12   1        1.68       -3.54     26.29 o 
   6 -12   1      400.66      466.62     79.92 o 
   7 -12   1     1860.95     2076.53    263.64 o 
   8 -12   1        9.41       -4.53     35.92 o 
   9 -12   1        0.46       -2.05     24.16 o 
  10 -12   1       72.24       81.17     19.96 o 
  11 -12   1       10.32       51.92     25.51 o 
 -10 -11   1       18.69       16.99     19.84 o 
  -9 -11   1      120.15      133.05     24.26 o 
  -8 -11   1       57.65       57.29     25.88 o 
  -7 -11   1       65.49       98.25     26.19 o 
  -6 -11   1       45.04       57.69     25.06 o 
  -5 -11   1     2794.92     2870.02     29.75 o 
  -4 -11   1      179.95      198.69     27.57 o 
  -3 -11   1      581.57      534.90     54.75 o 
  -2 -11   1     1164.11     1064.83     23.50 o 
  -1 -11   1       95.56       93.05      7.85 o 
   0 -11   1      215.05      196.85      7.85 o 
   1 -11   1     1766.84     1756.75     45.99 o 
   2 -11   1      928.79     1013.23     29.89 o 
   3 -11   1     2944.46     2402.60     46.09 o 
   4 -11   1      145.07      186.25     22.19 o 
   5 -11   1       35.34       42.32     24.48 o 
   6 -11   1      826.18     1011.54    145.08 o 
   7 -11   1      584.42      627.04     59.01 o 
   8 -11   1       14.51       15.74     35.30 o 
   9 -11   1        0.60       17.84     25.08 o 
  10 -11   1      520.00      514.14     37.72 o 
  11 -11   1       88.93       73.64     16.61 o 
 -11 -10   1        5.95       14.39     17.88 o 
 -10 -10   1       17.34        0.64     31.15 o 
  -9 -10   1        9.30       39.21     42.68 o 
  -8 -10   1        2.80       10.01     26.57 o 
  -7 -10   1        0.47        9.13     25.94 o 
  -6 -10   1        4.92       -2.69     32.21 o 
  -5 -10   1      325.46      333.00     22.98 o 
  -4 -10   1      349.51      337.95     17.43 o 
  -3 -10   1        4.21        0.07     10.43 o 
  -2 -10   1      303.08      289.58      8.30 o 
  -1 -10   1       69.10       73.64      6.96 o 
   0 -10   1      114.92      106.04      6.76 o 
   1 -10   1      166.45      162.31      6.60 o 
   2 -10   1      615.99      572.50     24.24 o 
   3 -10   1     2024.95     2155.48     67.81 o 
   4 -10   1       26.58       18.21     10.43 o 
   5 -10   1        0.31        9.13     22.11 o 
   6 -10   1      263.35      290.10     24.81 o 
   7 -10   1        5.03       -6.94     25.63 o 
   8 -10   1       88.13       79.97     34.10 o 
   9 -10   1        0.10      -15.63     25.12 o 
  10 -10   1       67.34       71.94     22.62 o 
  11 -10   1       35.33       30.40     17.64 o 
 -11  -9   1      113.10      108.94     20.34 o 
 -10  -9   1      295.58      315.84     24.65 o 
  -9  -9   1        0.62       -4.82     26.94 o 
  -8  -9   1       40.57       68.58     31.59 o 
  -7  -9   1      135.04      151.72     26.74 o 
  -6  -9   1       29.89       20.81     23.73 o 
  -5  -9   1      770.58      827.44     47.20 o 
  -4  -9   1     2480.79     2688.45     49.44 o 
  -3  -9   1       75.02       77.54      7.93 o 
  -2  -9   1      352.47      410.19      7.17 o 
  -1  -9   1       17.48       33.73      6.32 o 
   0  -9   1     8888.37     9504.75    154.95 o 
   1  -9   1     1321.91     1325.09     19.57 o 
   2  -9   1        1.98       12.66      6.32 o 
   3  -9   1     1078.94      937.43     33.39 o 
   4  -9   1      397.11      513.41     17.67 o 
   5  -9   1      163.55      150.43     12.65 o 
   6  -9   1     1031.54     1172.31     82.57 o 
   7  -9   1      817.80      832.31     29.53 o 
   8  -9   1       77.00      129.86     25.17 o 
   9  -9   1       80.28       83.95     25.07 o 
  10  -9   1       29.90       27.38     22.64 o 
  11  -9   1        4.46       23.16     18.41 o 
 -12  -8   1        5.12       -3.73     25.03 o 
 -11  -8   1       51.71       85.57     22.59 o 
 -10  -8   1        9.23       -1.59     26.58 o 
  -9  -8   1       29.36       31.66     27.43 o 
  -8  -8   1       12.78       30.03     26.22 o 
  -7  -8   1      189.30      197.75     25.01 o 
  -6  -8   1      215.28      218.26     22.06 o 
  -5  -8   1      333.78      314.91     23.98 o 
  -4  -8   1     1285.59     1312.60     24.56 o 
  -3  -8   1     1430.63     1432.88     36.26 o 
  -2  -8   1     1053.40     1073.49     20.14 o 
  -1  -8   1     1345.36     1348.48     29.23 o 
   0  -8   1      232.73      220.56      5.86 o 
   1  -8   1        3.18        2.07      5.63 o 
   2  -8   1       29.87       30.47      5.42 o 
   3  -8   1      175.33      152.16      6.45 o 
   4  -8   1      556.74      501.57     20.58 o 
   5  -8   1       81.27       63.72      8.86 o 
   6  -8   1       14.98       16.06     14.18 o 
   7  -8   1      419.28      443.81     23.12 o 
   8  -8   1      130.96      148.00     24.55 o 
   9  -8   1       41.90       46.55     23.96 o 
  10  -8   1      106.99       85.14     30.15 o 
  11  -8   1       30.51       28.47     19.10 o 
 -12  -7   1        9.28       -7.03     18.30 o 
 -11  -7   1       42.17       30.99     35.74 o 
 -10  -7   1      233.75      201.53     40.15 o 
  -9  -7   1       14.82       35.00     27.48 o 
  -8  -7   1        0.45        8.60     26.03 o 
  -7  -7   1       15.55       10.32     23.68 o 
  -6  -7   1      703.18      736.38     22.25 o 
  -5  -7   1      182.27      178.96      7.57 o 
  -4  -7   1       11.39       22.19      6.71 o 
  -3  -7   1       19.98       33.04      7.29 o 
  -2  -7   1      711.70      623.36     11.01 o 
  -1  -7   1     2053.81     2047.50     26.33 o 
   0  -7   1     6216.84     6450.30     95.92 o 
   1  -7   1    24799.25    25547.39    316.85 o 
   2  -7   1     4920.91     4903.61     52.31 o 
   3  -7   1      242.35      289.30     10.24 o 
   4  -7   1       88.44      111.01      6.29 o 
   5  -7   1        0.08        5.14      6.24 o 
   6  -7   1     1399.86     1127.44     39.32 o 
   7  -7   1      314.68      320.24     22.87 o 
   8  -7   1      373.76      433.94     30.41 o 
   9  -7   1       39.30       42.18     22.92 o 
  10  -7   1       48.87       39.91     22.68 o 
  11  -7   1        2.60        4.92     29.85 o 
 -12  -6   1       84.01       66.16     19.75 o 
 -11  -6   1      244.31      265.38     25.47 o 
 -10  -6   1      188.41      221.75     27.16 o 
  -9  -6   1      183.07      216.88     27.60 o 
  -8  -6   1      111.46      101.39     33.84 o 
  -7  -6   1        1.82        4.08     24.64 o 
  -6  -6   1      582.38      576.16     27.59 o 
  -5  -6   1       17.25       21.01      6.92 o 
  -4  -6   1       82.94       78.46      5.92 o 
  -3  -6   1      430.96      419.86      9.33 o 
  -2  -6   1       18.31       22.60      6.14 o 
  -1  -6   1       52.24       47.71      5.23 o 
   0  -6   1      474.50      441.04      5.13 o 
   1  -6   1       84.07       85.77      4.88 o 
   2  -6   1       15.00       17.42      4.65 o 
   3  -6   1     1195.90     1176.23     24.29 o 
   4  -6   1     1927.58     2045.01     47.60 o 
   5  -6   1      188.78      200.02      8.14 o 
   6  -6   1     2015.48     1948.25     56.10 o 
   7  -6   1      193.69      193.28     12.16 o 
   8  -6   1       32.47       27.81     12.18 o 
   9  -6   1       27.33       35.71     21.70 o 
  10  -6   1        6.32        7.46     21.89 o 
 -12  -5   1       47.63       32.95     30.00 o 
 -11  -5   1      369.85      373.82     25.64 o 
 -10  -5   1      733.32      811.84     30.03 o 
  -9  -5   1      438.10      437.20     43.85 o 
  -8  -5   1       11.22       16.76     23.20 o 
  -7  -5   1      400.52      403.31     25.30 o 
  -6  -5   1      739.10      669.46     20.57 o 
  -5  -5   1     5349.97     5283.46     74.07 o 
  -4  -5   1     7487.69     7803.20    132.24 o 
  -3  -5   1       51.66       52.63      4.88 o 
  -2  -5   1    12051.74    11871.99    193.22 o 
  -1  -5   1     6388.27     6348.67     96.67 o 
   0  -5   1     8106.36     7738.07     73.34 o 
   1  -5   1    28670.00    27877.48    259.56 o 
   2  -5   1      207.92      188.05      4.44 o 
   3  -5   1     6489.86     6286.80     94.13 o 
   4  -5   1     4240.32     4552.00     76.46 o 
   5  -5   1      117.16      102.20      6.42 o 
   6  -5   1    19368.55    21332.69    487.56 o 
   7  -5   1     1586.94     1546.17     46.51 o 
   8  -5   1      774.31      652.68     39.02 o 
   9  -5   1      382.22      341.05     35.39 o 
  10  -5   1       51.61       68.35     21.63 o 
 -13  -4   1       12.57        7.68     15.29 o 
 -12  -4   1       37.40       53.15     20.72 o 
 -11  -4   1       40.85       50.71     25.21 o 
 -10  -4   1       56.81       62.55     25.89 o 
  -9  -4   1        4.78       -5.11     24.72 o 
  -8  -4   1        7.95       35.19     22.03 o 
  -7  -4   1       16.07       20.58     19.14 o 
  -6  -4   1      212.97      187.69      6.99 o 
  -5  -4   1        5.99        8.05      5.62 o 
  -4  -4   1     1917.32     1941.83     31.25 o 
  -3  -4   1     1791.54     1784.96     27.94 o 
  -2  -4   1      102.29      111.19      5.28 o 
  -1  -4   1      398.66      348.21      4.66 o 
   0  -4   1      108.00      115.49      3.96 o 
   1  -4   1      122.81      113.41      3.87 o 
   2  -4   1       20.57       17.32      3.97 o 
   3  -4   1      574.36      548.22      7.94 o 
   4  -4   1      297.70      321.35      7.03 o 
   5  -4   1      154.09      162.86      5.90 o 
   6  -4   1      303.67      343.95      6.79 o 
   7  -4   1      579.13      590.54     15.50 o 
   8  -4   1      594.14      533.76     26.52 o 
   9  -4   1      347.46      299.31     17.35 o 
  10  -4   1       42.60       50.53     20.36 o 
  11  -4   1       88.56       61.95     29.24 o 
 -13  -3   1       36.96       25.44     15.70 o 
 -12  -3   1      224.59      248.36     21.69 o 
 -11  -3   1      447.02      516.06     26.28 o 
 -10  -3   1      667.07      673.78     30.72 o 
  -9  -3   1      356.37      404.71     24.60 o 
  -8  -3   1      270.59      294.36     21.04 o 
  -7  -3   1       28.14       25.93      8.94 o 
  -6  -3   1     3233.02     3456.03     57.36 o 
  -5  -3   1      919.67      915.24     11.52 o 
  -4  -3   1      216.26      213.78      4.57 o 
  -3  -3   1        5.78        7.57      4.11 o 
  -2  -3   1     2537.81     2382.35     36.66 o 
  -1  -3   1     7185.02     6940.67     66.48 o 
   0  -3   1     4275.98     3931.92     26.42 o 
   1  -3   1    12089.85    11462.90     78.58 o 
   2  -3   1      218.97      195.10      3.88 o 
   3  -3   1      143.71      123.60      4.39 o 
   4  -3   1     2299.04     2411.20     46.50 o 
   5  -3   1     2007.21     2285.59     45.96 o 
   6  -3   1     4057.42     4473.20     64.85 o 
   7  -3   1      152.11      170.52      7.59 o 
   8  -3   1      906.83      899.86     31.45 o 
   9  -3   1      475.67      501.85     17.98 o 
  10  -3   1       29.16       26.08     19.48 o 
  11  -3   1     3717.14     2532.11     47.61 o 
  12  -3   1       87.18       58.61     52.14 o 
 -13  -2   1       59.24       51.58     28.38 o 
 -12  -2   1       12.67      -11.26     21.14 o 
 -11  -2   1      459.67      466.87     35.14 o 
 -10  -2   1      197.15      185.62     24.04 o 
  -9  -2   1       84.48       68.90     22.50 o 
  -8  -2   1        1.07       22.69     26.78 o 
  -7  -2   1      624.20      570.68     24.67 o 
  -6  -2   1       22.28       11.33      5.60 o 
  -5  -2   1      687.41      652.36      8.46 o 
  -4  -2   1     1599.53     1545.86     15.87 o 
  -3  -2   1     4273.84     3774.28     38.99 o 
  -2  -2   1      532.95      452.73      3.70 o 
  -1  -2   1      281.68      256.91      3.06 o 
   0  -2   1      130.57      119.94      2.12 o 
   1  -2   1      570.93      492.40      4.50 o 
   2  -2   1      343.93      299.97      3.76 o 
   3  -2   1       18.24       28.38      4.50 o 
   4  -2   1     1115.66     1096.90     22.20 o 
   5  -2   1      463.43      482.51      8.27 o 
   6  -2   1      735.40      771.02     16.00 o 
   7  -2   1        6.83       10.99      6.86 o 
   8  -2   1        2.29        0.82     10.49 o 
   9  -2   1      168.40      168.04     15.42 o 
  10  -2   1      327.11      320.39     21.61 o 
  11  -2   1       50.45       45.73     20.26 o 
  12  -2   1        6.98      -23.20     56.20 o 
  13  -2   1       56.39       33.97     22.62 o 
 -13  -1   1        3.91        0.14     15.11 o 
 -12  -1   1        0.15       13.12     20.93 o 
 -11  -1   1      416.81      406.46     30.43 o 
 -10  -1   1       23.21       26.67     37.15 o 
  -9  -1   1       21.70       33.64     21.53 o 
  -8  -1   1       20.83       27.82     11.18 o 
  -7  -1   1      136.08      153.58      6.60 o 
  -6  -1   1       66.82       94.43      6.12 o 
  -5  -1   1     2280.29     2450.52     31.13 o 
  -4  -1   1     3950.44     3980.25     50.11 o 
  -3  -1   1    41424.75    39765.73    318.94 o 
  -2  -1   1      179.29      179.49      2.80 o 
  -1  -1   1     5015.68     4698.53     38.91 o 
   0  -1   1     2318.83     2160.37      9.63 o 
   1  -1   1      540.98      520.93      4.00 o 
   2  -1   1     7394.33     6879.65     46.40 o 
   3  -1   1    12921.11    12481.84     99.39 o 
   4  -1   1     1325.18     1400.26     13.30 o 
   5  -1   1     1796.84     1861.51     15.32 o 
   6  -1   1        5.01       -0.23      6.33 o 
   7  -1   1      331.33      329.62      8.93 o 
   8  -1   1       41.21       38.29      9.43 o 
   9  -1   1        0.75      -11.65     15.38 o 
  10  -1   1      161.89      142.53     25.67 o 
  11  -1   1     2690.47     2086.87     86.46 o 
  12  -1   1      395.24      287.21     22.43 o 
  13  -1   1       46.77       39.89     23.48 o 
 -13   0   1      113.72      120.16     34.25 o 
 -12   0   1       29.10       26.27     20.04 o 
 -11   0   1      468.30      446.33     27.97 o 
 -10   0   1        0.28       -5.49     22.29 o 
  -9   0   1        2.59       -7.83     20.41 o 
  -8   0   1      144.78      149.36     11.68 o 
  -7   0   1      146.05      135.16      7.76 o 
  -6   0   1      671.63      665.16     13.32 o 
  -5   0   1     1350.63     1375.68     12.35 o 
  -4   0   1     1460.81     1373.81     17.70 o 
  -3   0   1     1985.38     1748.05     12.38 o 
  -2   0   1      260.20      235.65      2.77 o 
  -1   0   1        4.15        4.11      1.33 o 
   1   0   1      248.72      230.93      1.50 o 
   2   0   1     1873.20     1613.90      8.66 o 
   3   0   1     3309.59     3053.17     30.87 o 
   4   0   1       59.53       72.94      4.43 o 
   5   0   1      640.16      625.92      7.43 o 
   6   0   1      136.36      143.52      5.94 o 
   7   0   1      121.49      103.36      7.38 o 
   8   0   1       62.31       65.89     12.60 o 
   9   0   1      150.18      149.13     21.41 o 
  10   0   1       27.26       24.10     22.65 o 
  11   0   1       22.56       24.43     22.20 o 
  12   0   1       76.66       65.87     19.09 o 
  13   0   1        0.32       16.50     22.79 o 
 -13   1   1      149.41      109.93     37.79 o 
 -12   1   1        2.17       15.90     19.25 o 
 -11   1   1     1237.84     1056.30    158.28 o 
 -10   1   1       13.78       29.46     29.18 o 
  -9   1   1        9.38       17.91     16.29 o 
  -8   1   1      574.46      474.18     17.05 o 
  -7   1   1        1.19        5.26      6.56 o 
  -6   1   1       54.87       58.62      5.83 o 
  -5   1   1     1364.84     1490.58     22.07 o 
  -4   1   1     1224.93     1166.19     20.04 o 
  -3   1   1      587.94      599.25      9.46 o 
  -2   1   1    12091.08    11227.33    102.62 o 
  -1   1   1     5030.37     4968.71     21.09 o 
   0   1   1     4972.85     4573.28     37.52 o 
   1   1   1     1102.19     1187.44      6.02 o 
   2   1   1    70087.72    63518.95    208.64 o 
   3   1   1    55818.33    53801.02    240.92 o 
   4   1   1     1645.71     1825.04     15.20 o 
   5   1   1        2.38       22.82      5.62 o 
   6   1   1      163.47      175.88      6.14 o 
   7   1   1      256.21      280.46     10.06 o 
   8   1   1     1320.02     1199.03     31.44 o 
   9   1   1     1056.19      983.83     46.17 o 
  10   1   1     2045.23     2041.64     28.33 o 
  11   1   1       68.12       26.68     23.21 o 
  12   1   1      102.48       77.36     19.79 o 
  13   1   1        1.21       12.82     24.17 o 
 -13   2   1      575.36      468.59     21.53 o 
 -12   2   1       13.55       33.48     23.96 o 
 -11   2   1       17.34        9.92     20.63 o 
 -10   2   1      295.99      290.89     41.02 o 
  -9   2   1       13.88       21.63     18.58 o 
  -8   2   1        1.54       -0.43      8.78 o 
  -7   2   1      257.00      264.00      6.97 o 
  -6   2   1       74.26       73.19      6.39 o 
  -5   2   1      502.28      468.57     11.03 o 
  -4   2   1      180.49      194.70      4.70 o 
  -3   2   1       74.90       63.42      4.36 o 
  -2   2   1      648.38      559.48      4.17 o 
  -1   2   1       18.52       20.25      1.48 o 
   0   2   1      336.60      334.75      2.13 o 
   1   2   1       94.36       92.24      2.88 o 
   2   2   1     4943.13     4417.94     35.22 o 
   3   2   1     1842.36     1700.13     15.27 o 
   4   2   1       54.40       52.68      4.37 o 
   5   2   1     2718.46     2633.11     45.81 o 
   6   2   1      693.55      638.97     18.56 o 
   7   2   1      152.91      135.95      9.23 o 
   8   2   1      142.98      127.84     18.20 o 
   9   2   1        6.30       13.02     23.02 o 
  10   2   1      168.34      171.62     24.98 o 
  11   2   1       11.63       27.84     23.50 o 
  12   2   1      108.20       89.22     28.06 o 
  13   2   1       15.97       10.52     14.81 o 
 -13   3   1      153.28      117.89     18.22 o 
 -12   3   1     1958.87     1603.62     30.03 o 
 -11   3   1       26.50       24.50     25.90 o 
 -10   3   1      229.74      206.81     29.06 o 
  -9   3   1      872.18      761.24     49.60 o 
  -8   3   1      495.82      489.51     12.75 o 
  -7   3   1        6.74       18.03      6.82 o 
  -6   3   1       94.54       96.73      6.49 o 
  -5   3   1     4492.58     4412.36     73.58 o 
  -4   3   1      293.11      225.55      5.31 o 
  -3   3   1     1354.05     1420.88     18.22 o 
  -2   3   1    31776.38    29579.90    320.64 o 
  -1   3   1     5217.63     5092.25     29.17 o 
   0   3   1     7927.55     7713.94     35.78 o 
   1   3   1      422.09      341.25      4.16 o 
   2   3   1    14386.87    13678.07    122.29 o 
   3   3   1     1646.85     1650.73     19.05 o 
   4   3   1    15487.33    16236.86    183.40 o 
   5   3   1     1330.50     1395.93     27.86 o 
   6   3   1      962.63     1018.61     36.13 o 
   7   3   1      797.90      766.45     52.57 o 
   8   3   1       28.69       41.41     16.41 o 
   9   3   1       99.11       85.49     25.03 o 
  10   3   1      176.36      160.24     33.30 o 
  11   3   1      473.63      470.64     29.90 o 
  12   3   1       50.88       41.29     20.72 o 
  13   3   1       36.66       35.44     24.20 o 
 -12   4   1     1035.64      769.75     25.32 o 
 -11   4   1       15.26       19.02     27.15 o 
 -10   4   1       12.41        9.44     20.30 o 
  -9   4   1      525.42      476.11     21.04 o 
  -8   4   1      132.67      114.93     10.40 o 
  -7   4   1       19.54       21.04      7.73 o 
  -6   4   1       74.92       89.99      6.80 o 
  -5   4   1      322.09      331.79      8.47 o 
  -4   4   1        7.43        6.37      5.88 o 
  -3   4   1      112.47      115.20      4.12 o 
  -2   4   1      156.45      157.84      3.28 o 
  -1   4   1       94.60       95.21      3.14 o 
   0   4   1      896.86      822.31      4.89 o 
   1   4   1      589.47      503.98      5.41 o 
   2   4   1      289.21      269.90      5.99 o 
   3   4   1       16.06       13.59      4.02 o 
   4   4   1       34.53       37.31      4.23 o 
   5   4   1       13.92        6.64      4.69 o 
   6   4   1     1738.02     1656.10     39.56 o 
   7   4   1      220.26      176.86     11.87 o 
   8   4   1        4.10      -10.60     23.23 o 
   9   4   1        0.05       28.78     25.49 o 
  10   4   1       13.00       25.13     25.58 o 
  11   4   1        2.25       -0.54     24.14 o 
  12   4   1        9.93       28.95     20.01 o 
 -11   5   1       32.25       27.08     18.80 o 
 -10   5   1       35.55       43.08     20.25 o 
  -9   5   1       39.09       42.68     15.43 o 
  -8   5   1      198.82      195.57     14.60 o 
  -7   5   1      221.10      200.86      9.54 o 
  -6   5   1     4272.36     4834.92     96.18 o 
  -5   5   1     4086.99     4376.33    103.58 o 
  -4   5   1      189.22      148.27      5.81 o 
  -3   5   1     4905.62     4755.11     75.96 o 
  -2   5   1     5182.13     5197.91     79.20 o 
  -1   5   1    11504.37    11540.71    134.17 o 
   0   5   1    32262.84    31801.43    306.86 o 
   1   5   1     2651.31     2675.66     26.39 o 
   2   5   1      625.78      695.91     18.67 o 
   3   5   1     7141.15     7544.45     70.46 o 
   4   5   1      142.28      164.82      8.65 o 
   5   5   1     3621.22     3843.73     42.70 o 
   6   5   1     3506.80     3561.56     64.61 o 
   7   5   1     1020.63     1009.02     25.40 o 
   8   5   1       90.25       93.79     24.37 o 
   9   5   1      421.55      391.63     49.39 o 
  10   5   1       25.86       23.84     26.71 o 
  11   5   1      224.21      192.92     38.08 o 
  12   5   1        8.85        3.83     19.50 o 
 -12   6   1        2.47       21.54     25.58 o 
 -11   6   1        0.11        5.83     17.66 o 
 -10   6   1       13.40       11.24     19.79 o 
  -9   6   1       29.41       28.12     15.73 o 
  -8   6   1       55.42       59.43     14.96 o 
  -7   6   1      321.48      329.95     18.22 o 
  -6   6   1      449.18      477.81     15.23 o 
  -5   6   1     1764.01     1841.66     60.30 o 
  -4   6   1     1768.53     1761.38     57.78 o 
  -3   6   1        5.64       -0.05      4.88 o 
  -2   6   1      117.50      122.40      4.25 o 
  -1   6   1      331.97      320.13      4.30 o 
   0   6   1       23.67       22.77      4.42 o 
   1   6   1       27.43       24.73      4.59 o 
   2   6   1      163.97      162.56      5.49 o 
   3   6   1        0.86        1.78      5.91 o 
   4   6   1        2.95        2.37      6.02 o 
   5   6   1       10.64       17.70      9.37 o 
   6   6   1       31.90       45.87     11.10 o 
   7   6   1       87.09       95.53     15.80 o 
   8   6   1      126.87      145.13     25.78 o 
   9   6   1        3.15       -0.61     33.05 o 
  10   6   1       74.39       80.79     27.57 o 
  11   6   1       60.18       56.40     23.67 o 
  12   6   1       11.73       11.13     18.20 o 
 -12   7   1       44.06       33.15     25.77 o 
 -11   7   1       88.54       75.19     34.26 o 
 -10   7   1        2.87       23.33     19.09 o 
  -9   7   1      652.86      592.29     46.57 o 
  -8   7   1      642.31      647.24     46.88 o 
  -7   7   1      576.08      620.23     51.89 o 
  -6   7   1      208.53      187.43     11.20 o 
  -5   7   1     1267.87     1261.02     42.34 o 
  -4   7   1      328.21      389.46     18.92 o 
  -3   7   1      196.17      307.28     13.20 o 
  -2   7   1     1458.13     1482.89     24.55 o 
  -1   7   1     8193.91     8614.12     96.19 o 
   0   7   1     2464.89     2548.92     39.34 o 
   1   7   1      533.79      534.56     11.30 o 
   2   7   1     1863.22     1925.36     30.15 o 
   3   7   1      392.15      429.19     10.42 o 
   4   7   1      602.14      685.49     15.68 o 
   5   7   1     1096.37     1293.01     22.87 o 
   6   7   1      767.55      781.00     32.38 o 
   7   7   1     1420.66     1503.22     50.73 o 
   8   7   1       10.59       39.18     43.17 o 
   9   7   1      464.68      546.56     53.00 o 
  10   7   1       18.92       38.14     26.63 o 
  11   7   1       94.38       68.64     22.81 o 
  12   7   1        4.86       15.71     17.09 o 
 -12   8   1        5.84       23.54     25.28 o 
 -11   8   1        0.02        0.92     33.25 o 
 -10   8   1        2.69       -9.58     38.14 o 
  -9   8   1       40.18       58.78     16.43 o 
  -8   8   1      109.70      106.76     19.05 o 
  -7   8   1      252.77      265.00     21.75 o 
  -6   8   1      576.07      522.81     27.85 o 
  -5   8   1       65.29       65.75     11.57 o 
  -4   8   1        1.17       10.78      9.37 o 
  -3   8   1        0.02        1.86      8.29 o 
  -2   8   1       60.87       57.19      4.39 o 
  -1   8   1     1780.33     1883.01     36.44 o 
   0   8   1      854.52      823.76     14.75 o 
   1   8   1      399.15      423.58      8.04 o 
   2   8   1        2.19        9.88      7.12 o 
   3   8   1      411.10      384.75     15.89 o 
   4   8   1       42.59       31.54     11.18 o 
   5   8   1        0.01        2.39     12.10 o 
   6   8   1       20.60       20.44     16.39 o 
   7   8   1       84.92       88.26     25.97 o 
   8   8   1        0.76       10.49     26.71 o 
   9   8   1       49.31       63.73     26.89 o 
  10   8   1        2.70       -9.85     25.34 o 
  11   8   1       94.78      108.32     27.92 o 
 -12   9   1      426.14      262.90     26.40 o 
 -11   9   1       26.66       24.94     32.92 o 
 -10   9   1       79.80       71.55     26.81 o 
  -9   9   1      190.45      182.74     33.75 o 
  -8   9   1      531.58      604.39     36.15 o 
  -7   9   1      558.48      610.48     56.95 o 
  -6   9   1       14.04       18.90     16.95 o 
  -5   9   1      306.89      339.94     29.56 o 
  -4   9   1     1523.29     1599.27     40.27 o 
  -3   9   1      807.41      797.03     22.39 o 
  -2   9   1    11558.95    12148.10    268.43 o 
  -1   9   1     4462.89     4430.96     96.04 o 
   0   9   1     1064.99     1104.91     16.65 o 
   1   9   1       13.86       24.87      7.09 o 
   2   9   1      194.47      192.75      7.17 o 
   3   9   1        6.50       21.61      9.75 o 
   4   9   1       78.51       85.69     14.51 o 
   5   9   1     1753.15     1803.14     66.63 o 
   6   9   1      244.27      227.63     28.66 o 
   7   9   1     1135.00     1162.56     65.75 o 
   8   9   1       91.03      128.70     26.89 o 
   9   9   1      583.02      527.27     45.82 o 
  10   9   1      329.90      315.33     38.40 o 
  11   9   1       15.11       39.92     18.96 o 
 -12  10   1       48.88       62.39     24.68 o 
 -11  10   1        1.52       14.28     31.15 o 
 -10  10   1       30.92       61.31     25.68 o 
  -9  10   1      226.33      258.50     25.53 o 
  -8  10   1      712.20      836.16     62.54 o 
  -7  10   1      106.63       90.85     25.66 o 
  -6  10   1       47.02       67.80     18.46 o 
  -5  10   1      298.78      267.48     29.82 o 
  -4  10   1      166.81      168.58     20.13 o 
  -3  10   1      333.66      316.86     15.06 o 
  -2  10   1      252.39      268.83      9.65 o 
  -1  10   1      388.76      371.27     10.27 o 
   0  10   1      977.81      960.81     20.06 o 
   1  10   1       90.57       91.02      7.52 o 
   2  10   1      144.89      127.07      7.83 o 
   3  10   1      222.26      210.23     14.73 o 
   4  10   1       62.78       59.48     18.59 o 
   5  10   1      111.73      108.02     17.42 o 
   6  10   1       55.30       46.40     18.32 o 
   7  10   1       86.23      130.15     26.54 o 
   8  10   1      133.02      119.67     26.23 o 
   9  10   1      454.68      503.24     26.52 o 
  10  10   1      317.68      328.91     22.61 o 
  11  10   1      118.44      108.88     25.39 o 
 -11  11   1       45.22       41.59     29.40 o 
 -10  11   1      830.87      777.64     33.08 o 
  -9  11   1      320.33      306.87     25.58 o 
  -8  11   1       57.78       63.64     26.43 o 
  -7  11   1        1.88       -5.47     26.25 o 
  -6  11   1      144.84      162.58     32.10 o 
  -5  11   1       26.12       32.60     18.27 o 
  -4  11   1      225.18      211.68     19.56 o 
  -3  11   1      872.12      951.24     57.74 o 
  -2  11   1      778.53      797.71     13.76 o 
  -1  11   1      416.53      398.47     12.72 o 
   0  11   1       28.73       32.15     11.50 o 
   1  11   1      647.11      639.60     17.92 o 
   2  11   1      615.20      550.63     27.31 o 
   3  11   1      201.60      193.73     30.86 o 
   4  11   1     1767.87     1748.77     39.35 o 
   5  11   1      326.60      324.64     18.74 o 
   6  11   1     1371.71     1472.04     29.12 o 
   7  11   1       35.23       51.72     26.46 o 
   8  11   1        1.36        0.52     25.35 o 
   9  11   1       67.57       75.41     22.99 o 
  10  11   1      752.57      828.75     34.70 o 
 -11  12   1      106.51       86.66     27.02 o 
 -10  12   1       32.58       66.02     20.07 o 
  -9  12   1      356.25      340.45     29.83 o 
  -8  12   1       40.06       63.87     36.41 o 
  -7  12   1        1.10       61.73     39.26 o 
  -6  12   1      180.04      194.29     44.06 o 
  -5  12   1       52.10       62.98     19.38 o 
  -4  12   1       88.39      104.50     18.42 o 
  -3  12   1       60.01       66.85     17.68 o 
  -2  12   1       27.63       34.35     19.58 o 
  -1  12   1       51.16       49.35     15.95 o 
   0  12   1      192.24      174.33     15.62 o 
   1  12   1      122.00      122.12     19.86 o 
   2  12   1      328.24      332.75     20.81 o 
   3  12   1      248.94      249.20     20.83 o 
   4  12   1      374.63      324.66     29.00 o 
   5  12   1       71.44       83.88     24.14 o 
   6  12   1        4.54        2.02     25.26 o 
   7  12   1      108.44      131.32     25.09 o 
   8  12   1       39.56       26.45     23.35 o 
   9  12   1       13.88       21.35     19.83 o 
  10  12   1       92.02       81.89     16.22 o 
 -10  13   1        5.75       16.08     23.09 o 
  -9  13   1       98.89       97.39     31.78 o 
  -8  13   1     1202.69     1397.37     39.55 o 
  -7  13   1       21.46       93.98     39.52 o 
  -6  13   1       89.08      118.98     26.72 o 
  -5  13   1       67.29       77.41     33.61 o 
  -4  13   1      144.82      150.66     19.81 o 
  -3  13   1      343.46      332.74     27.81 o 
  -2  13   1       17.82       36.30     18.27 o 
  -1  13   1     2701.40     2616.68     30.70 o 
   0  13   1     1098.42     1052.09     51.72 o 
   1  13   1       19.98       60.63     21.19 o 
   2  13   1     2160.15     2007.63     50.88 o 
   3  13   1      851.08      803.74     58.29 o 
   4  13   1       46.04       25.70     21.08 o 
   5  13   1       30.91       31.87     33.21 o 
   6  13   1        1.92      -10.28     22.84 o 
   7  13   1      179.64      174.93     22.95 o 
   8  13   1      238.72      224.76     42.45 o 
   9  13   1       51.73       67.33     16.96 o 
 -10  14   1        5.53       -6.70     27.30 o 
  -9  14   1       81.16      105.13     21.04 o 
  -8  14   1       36.87       69.90     24.32 o 
  -7  14   1      229.06      301.35     55.44 o 
  -6  14   1        2.45       -8.97     26.08 o 
  -5  14   1       65.92       76.90     65.42 o 
  -4  14   1       10.17        7.11     24.92 o 
  -3  14   1       52.83       56.13     22.79 o 
  -2  14   1      357.35      351.65     25.76 o 
  -1  14   1     2293.22     2059.87     82.24 o 
   0  14   1      463.53      398.71     22.71 o 
   1  14   1      412.27      393.26     22.66 o 
   2  14   1       41.15       41.33     21.92 o 
   3  14   1      678.35      659.88     23.50 o 
   4  14   1        8.89        3.41     33.51 o 
   5  14   1       63.99       66.61     20.21 o 
   6  14   1       99.08      116.07     33.26 o 
   7  14   1       10.04        1.91     18.58 o 
   8  14   1       15.42       28.40     16.57 o 
  -9  15   1       19.49      147.63     96.89 o 
  -8  15   1      141.05      151.08     28.16 o 
  -7  15   1       11.70       33.72     35.93 o 
  -6  15   1       99.49      109.96     25.35 o 
  -5  15   1       13.59       33.44     32.58 o 
  -4  15   1       80.66       97.72     25.42 o 
  -3  15   1        2.99       14.08     31.28 o 
  -2  15   1       78.99       64.46     18.76 o 
  -1  15   1      939.63      839.68     54.05 o 
   0  15   1     2993.74     2890.61    157.02 o 
   1  15   1     2650.45     2513.77     54.06 o 
   2  15   1     2245.38     2081.47     38.38 o 
   3  15   1     1801.58     1622.85     86.33 o 
   4  15   1      968.74      833.85    106.95 o 
   5  15   1       13.28       26.45     30.78 o 
   6  15   1        0.11       -2.89     28.83 o 
   7  15   1       19.17       35.78     25.55 o 
  -8  16   1        4.72        4.64     26.99 o 
  -7  16   1       55.19       65.84     32.77 o 
  -6  16   1       25.37       44.95     29.63 o 
  -5  16   1        7.95       27.45     39.57 o 
  -4  16   1       50.89       44.03     36.97 o 
  -3  16   1      491.40      456.00     32.93 o 
  -2  16   1        2.14       12.99     22.92 o 
  -1  16   1      392.46      316.42     33.50 o 
   0  16   1       72.75       61.89     21.62 o 
   1  16   1      399.46      348.29     26.66 o 
   2  16   1        0.62        8.31     20.12 o 
   3  16   1       37.51       35.50     19.22 o 
   4  16   1      178.68      145.65     36.57 o 
   5  16   1        2.12       42.38     54.84 o 
  -7  17   1      193.48      154.47     17.84 o 
  -6  17   1       37.31       60.22     51.17 o 
  -5  17   1      251.45      251.61     26.00 o 
  -4  17   1        6.82      -11.27     21.05 o 
  -3  17   1      222.13      175.24     23.00 o 
  -2  17   1       84.52       61.95     20.50 o 
  -1  17   1        0.30       10.09     28.00 o 
   0  17   1       17.59        6.88     18.93 o 
   1  17   1      153.38      124.33     19.02 o 
   2  17   1       65.01       53.91     23.11 o 
   3  17   1      208.29      158.42     22.64 o 
   4  17   1        0.67       10.83     14.52 o 
   5  17   1       72.20       81.31     22.85 o 
  -6  18   1      111.99      121.11     15.96 o 
  -5  18   1       21.82       20.45     17.05 o 
  -4  18   1       12.23       28.46     18.20 o 
  -3  18   1        0.20       -7.50     22.88 o 
  -2  18   1       11.23       19.35     25.87 o 
  -1  18   1       34.06       34.84     24.87 o 
   0  18   1       48.36       75.26     25.69 o 
   1  18   1       11.47       12.67     15.42 o 
   2  18   1      211.23      170.05     15.23 o 
   3  18   1       49.68       40.50     13.70 o 
  -4  19   1      152.19      140.22     21.34 o 
  -3  19   1       78.49      105.36     22.07 o 
  -2  19   1       10.77       19.94     21.54 o 
  -1  19   1      110.24       75.30     21.62 o 
   0  19   1       58.24       40.18     39.19 o 
   1  19   1        1.29       19.71     35.34 o 
   0 -19   2        5.67      -12.55     18.67 o 
   1 -19   2       18.81       15.36     19.36 o 
   2 -19   2       68.94       45.69     14.80 o 
   3 -19   2      122.90      123.60     15.08 o 
   4 -19   2      111.34      119.42     14.96 o 
  -1 -18   2       80.15       58.33     19.83 o 
   0 -18   2      117.70       91.30     22.85 o 
   1 -18   2       22.71       22.08     19.07 o 
   2 -18   2      796.65      736.06     67.22 o 
   3 -18   2        0.35       10.43     18.87 o 
   4 -18   2      296.29      349.10     37.49 o 
   5 -18   2       93.24      112.51     17.95 o 
   6 -18   2       81.93      104.85     16.58 o 
  -5 -17   2        1.47       -8.23     20.87 o 
  -2 -17   2      121.98       88.43     21.43 o 
  -1 -17   2       32.21       45.18     23.66 o 
   0 -17   2      139.47       98.03     19.19 o 
   1 -17   2       12.79       14.73     20.46 o 
   2 -17   2      129.95      124.53     21.77 o 
   3 -17   2       66.64       52.96     22.08 o 
   4 -17   2        0.04       21.29     24.58 o 
   5 -17   2       59.59       69.21     34.06 o 
   6 -17   2       24.80       53.73     21.25 o 
   7 -17   2        2.46        4.83     17.99 o 
  -7 -16   2       73.40      100.58     41.01 o 
  -6 -16   2       36.10       21.11     21.91 o 
  -5 -16   2       14.50       -2.11     23.71 o 
  -4 -16   2        4.10      -33.00     50.56 o 
  -2 -16   2      112.47       68.51     25.24 o 
  -1 -16   2        1.25       -5.03     25.89 o 
   0 -16   2      447.21      435.71     33.70 o 
   1 -16   2       56.96       73.99     22.47 o 
   2 -16   2       83.37       90.04     23.57 o 
   3 -16   2      142.45      153.38     24.73 o 
   4 -16   2       70.85       94.24     24.55 o 
   5 -16   2        0.16       20.85     24.19 o 
   6 -16   2       44.38       54.97     22.71 o 
   7 -16   2       21.54       38.56     21.24 o 
   8 -16   2      470.46      572.25     26.87 o 
  -8 -15   2       37.69       36.36     20.43 o 
  -7 -15   2       52.95       46.97     16.75 o 
  -6 -15   2       59.42       41.10     18.34 o 
  -5 -15   2      273.61      207.95     42.56 o 
  -4 -15   2      387.16      307.46     29.93 o 
  -3 -15   2        1.00       10.22     28.08 o 
  -1 -15   2       51.32       42.39     20.20 o 
   0 -15   2      713.42      669.10     28.07 o 
   1 -15   2     2094.56     2006.23    107.99 o 
   2 -15   2        1.27       -0.41     29.18 o 
   3 -15   2       20.50       30.88     25.25 o 
   4 -15   2      289.18      318.88     42.48 o 
   5 -15   2        5.23       12.93     26.08 o 
   6 -15   2       30.24       55.44     25.73 o 
   7 -15   2        0.77       -9.60     23.81 o 
   9 -15   2       36.62       45.38     17.51 o 
  -8 -14   2       13.67       17.04     18.03 o 
  -7 -14   2       87.53       82.94     20.26 o 
  -6 -14   2      506.10      471.32     35.01 o 
  -5 -14   2       21.82       31.68     30.40 o 
  -4 -14   2       14.66       30.58     27.97 o 
  -3 -14   2        8.35       15.60     18.72 o 
  -2 -14   2        0.51       10.65     15.53 o 
  -1 -14   2     1226.95     1196.69     47.35 o 
   0 -14   2      404.81      403.13     22.22 o 
   1 -14   2     1502.96     1472.13     26.02 o 
   2 -14   2     9475.44     9795.64     70.08 o 
   3 -14   2        0.39       14.05     29.90 o 
   4 -14   2      387.83      449.93     43.20 o 
   5 -14   2       20.37        2.24     26.16 o 
   6 -14   2      733.27      848.02    126.53 o 
   7 -14   2        4.11       13.04     26.61 o 
   8 -14   2      582.51      587.47     31.18 o 
   9 -14   2      100.12       93.15     20.34 o 
  10 -14   2       23.06       25.39     15.93 o 
  -9 -13   2        3.59        1.94     18.01 o 
  -8 -13   2      158.77      168.82     21.81 o 
  -7 -13   2        2.28        5.34     31.11 o 
  -6 -13   2        3.99       11.80     23.75 o 
  -5 -13   2        2.43        4.56     23.03 o 
  -4 -13   2       84.25       79.97     22.00 o 
  -3 -13   2      657.40      554.44     36.64 o 
  -2 -13   2      365.30      306.58     18.46 o 
  -1 -13   2        0.65        2.70     15.13 o 
   0 -13   2      537.14      518.50     26.77 o 
   1 -13   2      113.47      107.11     27.96 o 
   2 -13   2      208.47      182.50     22.63 o 
   3 -13   2     1977.13     1930.36     28.94 o 
   4 -13   2     2408.19     2542.44     50.76 o 
   5 -13   2      165.89      186.12     27.03 o 
   6 -13   2        1.43      -34.93     38.06 o 
   7 -13   2      104.71      132.18     36.90 o 
   8 -13   2       20.88       19.33     26.50 o 
   9 -13   2      216.53      237.66     31.20 o 
  10 -13   2       40.34       37.84     22.76 o 
 -10 -12   2       95.58       97.46     25.60 o 
  -9 -12   2       38.60       35.63     21.68 o 
  -8 -12   2      130.48      193.85     24.71 o 
  -7 -12   2     1552.39     1788.46     40.08 o 
  -6 -12   2      361.56      418.23     36.49 o 
  -5 -12   2      239.42      278.73     28.24 o 
  -4 -12   2     5610.54     5666.31    191.02 o 
  -3 -12   2     3193.25     2950.83     86.21 o 
  -2 -12   2       44.26       39.09     12.18 o 
  -1 -12   2       24.47       33.86     12.00 o 
   0 -12   2      392.56      405.29     12.41 o 
   1 -12   2     2570.59     2762.36     50.02 o 
   2 -12   2     1130.52     1129.07     23.58 o 
   3 -12   2       28.33       44.85     22.25 o 
   4 -12   2      458.95      467.25     30.08 o 
   5 -12   2     1589.25     1768.44    172.78 o 
   6 -12   2     3523.88     3664.30     53.17 o 
   7 -12   2      619.15      757.98     29.37 o 
   8 -12   2       40.65       81.55     26.25 o 
   9 -12   2        8.75       31.98     23.66 o 
  10 -12   2       16.44       12.14     20.02 o 
  11 -12   2      294.84      277.11     49.15 o 
 -10 -11   2       30.28       48.35     20.33 o 
  -9 -11   2        0.47       -6.13     36.53 o 
  -8 -11   2        0.16       10.22     26.12 o 
  -7 -11   2      102.73      132.71     26.27 o 
  -6 -11   2       35.34       48.60     24.61 o 
  -5 -11   2      220.47      262.36     23.93 o 
  -4 -11   2      106.38      106.86     27.30 o 
  -3 -11   2      664.21      622.06     41.39 o 
  -2 -11   2      216.17      210.47      9.65 o 
  -1 -11   2      263.77      283.67     12.21 o 
   0 -11   2       53.92       63.48      7.47 o 
   1 -11   2        1.25       10.11      7.63 o 
   2 -11   2       47.70       39.33     28.13 o 
   3 -11   2      537.31      543.38     21.41 o 
   4 -11   2        3.06       15.85     21.54 o 
   5 -11   2      238.95      246.76     33.14 o 
   6 -11   2      302.15      307.12     27.54 o 
   7 -11   2        2.50       -7.37     26.60 o 
   8 -11   2       61.80       69.10     35.19 o 
   9 -11   2       43.72       40.24     25.06 o 
  10 -11   2       42.10       21.81     21.43 o 
  11 -11   2      131.04      116.28     26.34 o 
 -11 -10   2      273.40      296.54     18.99 o 
 -10 -10   2      430.21      521.07     24.19 o 
  -9 -10   2       56.61       49.26     26.26 o 
  -8 -10   2       82.03       73.29     26.97 o 
  -7 -10   2      117.70      145.40     26.63 o 
  -6 -10   2     1758.38     1878.03     29.80 o 
  -5 -10   2       19.24       47.36     21.94 o 
  -4 -10   2      277.00      256.71     14.32 o 
  -3 -10   2      398.66      440.01     13.58 o 
  -2 -10   2      443.74      473.42      9.59 o 
  -1 -10   2      179.56      172.93      8.21 o 
   0 -10   2       91.73       84.94      6.66 o 
   1 -10   2      490.85      597.61     11.86 o 
   2 -10   2        1.63       10.82      7.01 o 
   3 -10   2       14.75       14.25     12.40 o 
   4 -10   2       18.72        9.87     20.34 o 
   5 -10   2      272.09      256.70     29.76 o 
   6 -10   2      499.24      576.92     25.61 o 
   7 -10   2      962.10     1024.55     28.34 o 
   8 -10   2      123.63      143.26     34.29 o 
   9 -10   2      301.63      343.40     38.49 o 
  10 -10   2       22.14        6.38     22.12 o 
  11 -10   2       84.10       47.43     17.45 o 
 -11  -9   2      107.40      152.07     21.13 o 
 -10  -9   2        4.95       -1.96     24.78 o 
  -9  -9   2      144.64      182.71     28.12 o 
  -8  -9   2      110.87      139.68     27.43 o 
  -7  -9   2      389.89      413.51     41.59 o 
  -5  -9   2      481.96      459.30     28.46 o 
  -4  -9   2      622.27      594.10     15.82 o 
  -3  -9   2       62.20       58.22      7.04 o 
  -2  -9   2      209.79      234.00      6.89 o 
  -1  -9   2      145.24      139.27      6.48 o 
   0  -9   2      324.64      325.94      8.05 o 
   1  -9   2      130.24      133.69      6.85 o 
   2  -9   2        2.40       12.01      6.62 o 
   3  -9   2      839.40      790.85     27.75 o 
   4  -9   2      111.37      113.09     10.16 o 
   5  -9   2       29.23       53.97     26.65 o 
   6  -9   2      386.33      431.09     23.66 o 
   7  -9   2       92.05      121.73     24.57 o 
   8  -9   2       85.63      106.58     32.72 o 
   9  -9   2       27.59       29.51     25.07 o 
  10  -9   2        2.04       15.65     22.22 o 
  11  -9   2       17.53       10.77     18.53 o 
 -12  -8   2      179.52      207.54     23.28 o 
 -11  -8   2        0.23       -8.45     22.34 o 
 -10  -8   2      814.56      812.53     29.23 o 
  -9  -8   2      113.43      124.78     34.55 o 
  -8  -8   2      168.92      198.55     27.51 o 
  -7  -8   2      351.73      313.55     25.61 o 
  -6  -8   2     1185.61     1308.13     81.03 o 
  -5  -8   2      917.14      963.39     39.21 o 
  -4  -8   2     3628.37     3646.36     69.26 o 
  -3  -8   2      798.91      910.28     21.79 o 
  -2  -8   2     5725.24     6226.85    100.73 o 
  -1  -8   2     1665.46     1722.81     31.47 o 
   0  -8   2     1561.37     1691.14     28.39 o 
   1  -8   2      942.23      926.56     15.21 o 
   2  -8   2     1754.34     1737.88     32.05 o 
   3  -8   2      335.08      309.49      8.63 o 
   4  -8   2      558.02      599.18     22.98 o 
   5  -8   2       34.06       46.11      8.76 o 
   6  -8   2       65.44       72.49     14.04 o 
   7  -8   2        3.26       13.05     22.29 o 
   8  -8   2      273.50      288.25     24.43 o 
   9  -8   2      257.09      253.56     24.71 o 
  10  -8   2      175.62      156.37     36.50 o 
  11  -8   2       68.89       67.08     24.71 o 
 -12  -7   2        0.68       -7.31     18.50 o 
 -11  -7   2        4.90       -6.57     23.34 o 
 -10  -7   2       32.75       39.62     29.65 o 
  -9  -7   2      123.62      131.20     27.90 o 
  -8  -7   2       19.35       26.40     27.04 o 
  -7  -7   2        9.60       14.40     24.19 o 
  -6  -7   2      347.43      361.98     22.99 o 
  -5  -7   2        8.98       11.29      7.35 o 
  -4  -7   2      369.38      368.73     11.65 o 
  -3  -7   2      268.63      275.20      6.28 o 
  -2  -7   2      396.21      399.96      6.39 o 
  -1  -7   2      821.27      787.01     12.19 o 
   0  -7   2      248.18      242.04      5.76 o 
   1  -7   2     1385.20     1370.59     20.85 o 
   2  -7   2      257.73      290.54      8.09 o 
   3  -7   2       83.93       89.85      5.67 o 
   4  -7   2      295.98      270.97     10.64 o 
   5  -7   2       12.76       17.99      6.26 o 
   6  -7   2        9.74        8.70     10.41 o 
   7  -7   2       50.15       50.55     14.37 o 
   8  -7   2       70.41       58.85     29.82 o 
   9  -7   2       39.64       37.19     22.95 o 
  10  -7   2        0.01       19.87     22.98 o 
  11  -7   2       80.03       59.68     25.37 o 
 -12  -6   2       10.82       31.03     19.68 o 
 -11  -6   2        4.47       16.76     23.99 o 
 -10  -6   2       51.29       45.83     26.16 o 
  -9  -6   2      867.19      935.48     68.02 o 
  -8  -6   2      196.51      194.95     44.34 o 
  -7  -6   2      132.48      139.72     22.21 o 
  -6  -6   2      121.18      113.39     12.32 o 
  -5  -6   2       56.50       58.74      7.80 o 
  -4  -6   2     2265.25     2327.27     28.98 o 
  -3  -6   2      174.56      190.32      6.09 o 
  -2  -6   2       33.93       38.40      5.27 o 
  -1  -6   2       21.29       26.47      4.91 o 
   0  -6   2     1483.54     1592.88     13.57 o 
   1  -6   2      458.25      468.15      9.12 o 
   2  -6   2      287.68      276.00      7.78 o 
   3  -6   2      187.08      203.42      6.67 o 
   4  -6   2     2289.00     2444.46     42.13 o 
   5  -6   2      351.65      362.39     11.91 o 
   6  -6   2      490.15      509.62     16.42 o 
   7  -6   2       29.31       32.08     11.50 o 
   8  -6   2      382.19      325.33     22.24 o 
   9  -6   2       10.27       21.93     21.96 o 
  10  -6   2        2.02       11.39     29.31 o 
  11  -6   2      164.56      141.79     25.79 o 
 -12  -5   2        8.03       18.01     28.07 o 
 -11  -5   2      159.35      148.97     25.12 o 
 -10  -5   2      118.94      112.07     26.71 o 
  -9  -5   2      203.12      251.30     37.34 o 
  -8  -5   2      446.08      452.38     27.87 o 
  -7  -5   2       55.53       38.20     14.38 o 
  -6  -5   2       14.36       25.42      8.78 o 
  -5  -5   2      154.85      149.87      7.07 o 
  -4  -5   2      203.82      198.70      8.74 o 
  -3  -5   2      190.93      196.38      5.19 o 
  -2  -5   2      708.09      697.75     15.24 o 
  -1  -5   2     3321.92     3081.58     47.09 o 
   0  -5   2     1475.57     1427.90     10.90 o 
   1  -5   2       79.60       83.85      4.01 o 
   2  -5   2       19.16       15.92      4.19 o 
   3  -5   2       52.50       65.64      5.01 o 
   4  -5   2     1403.38     1435.80     26.66 o 
   5  -5   2        0.02       -5.75      6.04 o 
   6  -5   2       99.69      104.98      6.99 o 
   7  -5   2      321.79      362.39     13.19 o 
   8  -5   2        2.31       18.02     15.67 o 
   9  -5   2        0.03       -2.71     20.74 o 
  10  -5   2       43.73       39.74     20.55 o 
  11  -5   2        9.88       22.66     26.29 o 
 -13  -4   2       25.09       34.14     15.43 o 
 -12  -4   2      156.28      153.16     21.47 o 
 -11  -4   2        2.07        3.32     24.74 o 
 -10  -4   2        1.94       12.39     35.92 o 
  -9  -4   2     1130.45     1116.09     44.48 o 
  -8  -4   2      375.94      399.95     37.97 o 
  -7  -4   2       12.82       20.94     10.98 o 
  -6  -4   2       31.00       21.87      9.56 o 
  -5  -4   2     5942.10     6180.35    124.07 o 
  -4  -4   2      248.57      261.43      7.59 o 
  -3  -4   2     2015.00     2077.89     43.75 o 
  -2  -4   2     1543.14     1592.44     32.38 o 
  -1  -4   2    27217.86    26203.05    374.30 o 
   0  -4   2    20886.21    20305.42    119.03 o 
   1  -4   2      983.80     1020.73     11.65 o 
   2  -4   2      888.03      854.93     10.24 o 
   3  -4   2     1247.57     1304.06     20.04 o 
   4  -4   2       45.32       57.01      6.10 o 
   5  -4   2       37.00       16.87      6.45 o 
   6  -4   2     2768.12     2583.87     44.93 o 
   7  -4   2      281.90      258.65      9.84 o 
   8  -4   2     1245.05     1160.92     37.39 o 
   9  -4   2      135.99      162.58     20.70 o 
  10  -4   2      694.14      562.09     55.72 o 
  11  -4   2       50.12       20.08     29.70 o 
  12  -4   2       21.57       25.68     23.49 o 
 -13  -3   2        0.02        3.89     15.81 o 
 -12  -3   2      120.89      130.08     25.52 o 
 -11  -3   2        8.57        6.94     24.72 o 
 -10  -3   2       44.79       54.05     24.45 o 
  -9  -3   2      193.98      173.66     23.92 o 
  -8  -3   2       69.01       65.18     14.07 o 
  -7  -3   2     1129.48     1085.24     40.24 o 
  -6  -3   2      248.77      234.48      9.71 o 
  -5  -3   2     1283.09     1212.59     28.35 o 
  -4  -3   2       59.04       57.53      4.54 o 
  -3  -3   2      950.77      831.00     16.48 o 
  -2  -3   2      301.58      241.26      3.78 o 
  -1  -3   2      572.91      493.78      5.99 o 
   0  -3   2       11.30       13.54      2.82 o 
   1  -3   2     1015.36      914.89     13.04 o 
   2  -3   2      183.20      168.32      4.14 o 
   3  -3   2     1082.35      957.87     16.55 o 
   4  -3   2      492.88      530.37     10.57 o 
   5  -3   2      246.84      271.49      5.62 o 
   6  -3   2      402.07      413.67      8.53 o 
   7  -3   2       92.05       87.25      7.86 o 
   8  -3   2      650.65      599.46     38.37 o 
   9  -3   2      176.48      167.19     15.58 o 
  10  -3   2      182.49      129.39     27.75 o 
  11  -3   2       29.79       33.22     31.60 o 
  12  -3   2       50.71       27.52     26.35 o 
 -13  -2   2      138.69      157.99     28.03 o 
 -12  -2   2        4.44       21.13     21.07 o 
 -11  -2   2        5.77       11.72     23.75 o 
 -10  -2   2       65.14       51.07     23.91 o 
  -9  -2   2     2053.44     2121.54     27.06 o 
  -8  -2   2     1259.16     1229.05     41.20 o 
  -7  -2   2     2615.95     2646.74     62.19 o 
  -6  -2   2     9335.76     9241.95    196.35 o 
  -5  -2   2      468.62      543.33      6.84 o 
  -4  -2   2     1953.64     1984.23     22.12 o 
  -3  -2   2        1.40        8.58      3.08 o 
  -2  -2   2     5477.37     5112.92     57.06 o 
  -1  -2   2    12346.38    11371.96     81.78 o 
   0  -2   2    33921.29    31292.79    262.19 o 
   1  -2   2    12223.47    11240.98    141.88 o 
   2  -2   2     8820.56     8481.16    150.74 o 
   3  -2   2     8165.04     7661.18    115.22 o 
   4  -2   2      106.24      106.05      4.57 o 
   5  -2   2     1419.02     1445.96     23.35 o 
   6  -2   2       73.44       66.60      6.28 o 
   7  -2   2       77.65       72.90      6.93 o 
   8  -2   2       19.37       26.12     13.71 o 
   9  -2   2       38.93       32.02     15.48 o 
  10  -2   2     1126.00     1049.58     22.82 o 
  11  -2   2        1.81      -24.78     33.63 o 
  12  -2   2      116.65       77.11     28.62 o 
  13  -2   2       85.87       30.60     22.74 o 
 -13  -1   2       94.61       81.64     16.04 o 
 -12  -1   2        6.35       10.25     20.65 o 
 -11  -1   2      129.33      140.60     23.79 o 
 -10  -1   2        0.88        9.92     22.91 o 
  -9  -1   2      768.45      712.66     49.88 o 
  -8  -1   2      857.34      849.18     21.27 o 
  -7  -1   2       46.73       52.02      8.99 o 
  -6  -1   2     2077.57     2052.19     42.01 o 
  -5  -1   2     1702.27     1674.97     26.02 o 
  -4  -1   2      369.27      376.62      4.06 o 
  -3  -1   2       18.63       17.99      3.00 o 
  -2  -1   2      270.18      258.24      4.48 o 
  -1  -1   2     1252.93     1043.12      7.23 o 
   0  -1   2       13.67       12.91      1.27 o 
   1  -1   2        0.17        2.10      2.04 o 
   2  -1   2       61.12       46.00      3.00 o 
   3  -1   2       32.42       39.25      3.85 o 
   4  -1   2     1257.25     1228.34     12.54 o 
   5  -1   2      287.51      288.00      5.90 o 
   6  -1   2      215.01      200.38      6.04 o 
   7  -1   2        0.39        4.23      6.81 o 
   8  -1   2       16.77       18.27     14.08 o 
   9  -1   2       32.87       37.88     16.03 o 
  10  -1   2      466.89      399.34     22.29 o 
  11  -1   2        6.82        4.46     20.59 o 
  12  -1   2      463.57      361.63     32.46 o 
  13  -1   2      117.82       84.22     23.40 o 
 -13   0   2       32.79       33.69     21.61 o 
 -12   0   2      751.68      696.18    164.54 o 
 -11   0   2        3.72       16.13     22.40 o 
 -10   0   2        2.05       16.96     30.43 o 
  -9   0   2       24.83       31.90     16.89 o 
  -8   0   2      591.77      541.43     13.02 o 
  -7   0   2       48.90       36.37      7.20 o 
  -6   0   2       17.31       16.05      5.30 o 
  -5   0   2     1761.60     1869.03     30.77 o 
  -4   0   2      205.11      226.42      5.44 o 
  -3   0   2    17208.37    16047.74    150.65 o 
  -2   0   2     3460.03     3411.79     32.34 o 
  -1   0   2      636.05      759.24      6.07 o 
   0   0   2     9897.11     8964.80     61.89 o 
   1   0   2     1892.90     1746.02     10.90 o 
   2   0   2     7110.85     6998.68     40.56 o 
   3   0   2    10574.46    10642.65     74.16 o 
   4   0   2     4151.90     4138.10     39.59 o 
   5   0   2     8953.73     9816.27    111.18 o 
   6   0   2      642.94      743.32     17.68 o 
   7   0   2      636.77      615.49     11.45 o 
   8   0   2      564.20      598.98     17.02 o 
   9   0   2     2417.13     2291.64     70.79 o 
  10   0   2       76.08      109.25     30.36 o 
  11   0   2       56.84       59.56     22.15 o 
  12   0   2        0.96        1.79     25.07 o 
  13   0   2      135.54      106.03     23.98 o 
 -13   1   2        6.32        1.88     20.03 o 
 -12   1   2      508.44      508.89     27.94 o 
 -11   1   2        0.15       15.54     21.62 o 
 -10   1   2      235.51      191.55     21.98 o 
  -9   1   2      254.21      223.02     16.99 o 
  -8   1   2       15.18       19.87     12.18 o 
  -7   1   2      136.90      141.72      6.64 o 
  -6   1   2      541.08      501.10      7.48 o 
  -5   1   2      165.15      187.40      6.15 o 
  -4   1   2        8.18       12.59      4.19 o 
  -3   1   2     2892.60     2523.02     32.19 o 
  -2   1   2      398.45      348.23      6.33 o 
  -1   1   2      310.78      291.14      3.71 o 
   0   1   2        4.42        9.13      1.80 o 
   1   1   2     1159.80     1008.26     10.00 o 
   2   1   2      243.11      240.44      2.45 o 
   3   1   2     1167.12     1091.88      7.12 o 
   4   1   2     1795.89     1756.63     13.43 o 
   5   1   2     1630.33     1617.90     21.68 o 
   6   1   2      361.05      361.73     13.86 o 
   7   1   2      711.78      708.63     16.80 o 
   8   1   2        0.51       -4.04     14.77 o 
   9   1   2      561.82      517.05     35.83 o 
  10   1   2       31.31        8.16     23.99 o 
  11   1   2      185.35      153.46     22.72 o 
  12   1   2       34.95       46.16     19.30 o 
  13   1   2      162.12      164.62     25.50 o 
 -13   2   2      283.41      250.78     20.66 o 
 -12   2   2      262.46      236.20     25.97 o 
 -11   2   2      148.90      147.38     28.06 o 
 -10   2   2        0.00        5.96     17.32 o 
  -9   2   2        1.57        4.09     16.33 o 
  -8   2   2     1339.49     1248.55     32.35 o 
  -7   2   2       90.41       94.04      6.85 o 
  -6   2   2      871.87      888.85     16.84 o 
  -5   2   2       60.97       76.02      5.05 o 
  -4   2   2     1100.95     1108.87     23.14 o 
  -3   2   2      858.22      682.47      8.81 o 
  -2   2   2    12184.74    11756.62    114.36 o 
  -1   2   2    67004.92    61360.31    648.85 o 
   0   2   2     3829.39     3717.02     18.56 o 
   1   2   2    44975.97    40176.41    197.97 o 
   2   2   2    25234.26    24559.86    423.74 o 
   3   2   2    16501.02    16479.58    124.96 o 
   4   2   2     2003.16     1912.84     23.95 o 
   5   2   2    29642.44    30333.20    461.77 o 
   6   2   2     6326.49     6617.34     38.43 o 
   7   2   2      802.56      819.91     30.31 o 
   8   2   2     1447.94     1429.22     77.36 o 
   9   2   2      134.33      130.65     17.55 o 
  10   2   2      190.47      152.91     24.99 o 
  11   2   2      182.20      135.66     29.76 o 
  12   2   2        9.98       -3.45     27.13 o 
  13   2   2      113.70       69.12     24.76 o 
 -13   3   2      199.10      179.90     19.38 o 
 -12   3   2        2.48        7.03     24.11 o 
 -11   3   2      161.77      134.92     38.31 o 
 -10   3   2        6.02       -3.66     24.34 o 
  -9   3   2       15.18        1.84     20.23 o 
  -8   3   2      459.39      432.34     27.33 o 
  -7   3   2      303.53      290.67      8.72 o 
  -6   3   2      363.28      355.40      7.81 o 
  -5   3   2      263.14      239.93      6.21 o 
  -4   3   2      890.81      842.16     15.80 o 
  -3   3   2     1610.23     1550.61     24.28 o 
  -2   3   2      864.65      827.99      7.95 o 
  -1   3   2      549.59      530.79      7.62 o 
   0   3   2        6.80        8.57      3.03 o 
   1   3   2     4043.74     3557.56     27.50 o 
   2   3   2        9.54       12.04      2.63 o 
   3   3   2     1758.25     1696.76     22.30 o 
   4   3   2      135.34      115.34      4.32 o 
   5   3   2     4157.38     4271.95     76.76 o 
   6   3   2      142.31      140.70      9.52 o 
   7   3   2      336.63      338.16     13.16 o 
   8   3   2       87.28       89.38     18.82 o 
   9   3   2        0.89        9.03     24.66 o 
  10   3   2       11.30        1.86     24.97 o 
  11   3   2      243.94      224.03     32.81 o 
  12   3   2      149.29      151.65     20.14 o 
 -13   4   2     1241.24     1097.40     23.24 o 
 -12   4   2      229.97      158.09     23.22 o 
 -11   4   2       88.21       68.26     20.40 o 
 -10   4   2        3.85        5.10     20.93 o 
  -9   4   2       14.05       12.12     20.38 o 
  -8   4   2      351.12      341.51     14.22 o 
  -7   4   2       30.46       35.44      7.60 o 
  -6   4   2      896.16      936.36     29.60 o 
  -5   4   2     2127.25     1989.76     40.00 o 
  -4   4   2      208.41      220.71      4.53 o 
  -3   4   2       25.15       29.10      3.16 o 
  -2   4   2     1742.86     1720.21     19.78 o 
  -1   4   2    33534.26    31941.70    398.55 o 
   0   4   2    18082.13    17171.62    113.73 o 
   1   4   2     6513.96     6008.74     61.08 o 
   2   4   2       40.41       40.34      3.32 o 
   3   4   2      817.09      713.98     12.68 o 
   4   4   2     8721.60     9161.01    180.12 o 
   5   4   2     6913.12     7430.13    142.70 o 
   6   4   2     1067.29      995.99     26.78 o 
   7   4   2       65.48       62.84     12.88 o 
   8   4   2      258.82      298.89     23.09 o 
   9   4   2        0.17      -27.06     34.48 o 
  10   4   2       11.08       -3.11     34.30 o 
  11   4   2     1731.24     1639.04     42.88 o 
  12   4   2      285.81      270.38     20.07 o 
 -12   5   2       30.85       28.42     16.43 o 
 -11   5   2       35.42       22.83     19.93 o 
 -10   5   2       74.47       76.31     21.00 o 
  -9   5   2       18.97       50.91     25.84 o 
  -8   5   2     2189.02     2130.68     31.62 o 
  -7   5   2       49.84       49.31     12.14 o 
  -6   5   2      533.70      546.01     13.47 o 
  -5   5   2     1800.49     1705.67     53.58 o 
  -4   5   2      271.67      261.98      8.96 o 
  -3   5   2      379.64      390.91     14.49 o 
  -2   5   2      828.86      758.39     28.09 o 
  -1   5   2       24.39       28.88      3.20 o 
   0   5   2     1928.26     1858.43     11.69 o 
   1   5   2       14.14       20.93      4.29 o 
   2   5   2      190.65      184.33      4.93 o 
   3   5   2        0.45        2.58      3.07 o 
   4   5   2      377.47      336.93     23.48 o 
   5   5   2      517.13      488.33     11.72 o 
   6   5   2      169.18      155.37     12.05 o 
   7   5   2        3.70        1.56     15.64 o 
   8   5   2      223.39      211.75     17.83 o 
   9   5   2      115.87      108.32     26.10 o 
  10   5   2       18.81       28.13     26.21 o 
  11   5   2       67.43       82.43     24.44 o 
  12   5   2        0.84       19.46     18.05 o 
 -12   6   2        5.86       14.39     15.36 o 
 -11   6   2      131.40      116.14     26.01 o 
 -10   6   2      434.94      410.68     30.90 o 
  -9   6   2       10.15       -2.31     20.37 o 
  -8   6   2      612.36      589.80     27.78 o 
  -7   6   2      733.33      765.04     19.77 o 
  -6   6   2        0.28        3.49     10.06 o 
  -5   6   2      563.79      592.00     19.26 o 
  -4   6   2     9830.97    11003.22    346.22 o 
  -3   6   2     3507.90     4265.44     75.81 o 
  -2   6   2      861.05      824.05     17.13 o 
  -1   6   2     1650.14     1851.09     21.43 o 
   0   6   2     1618.83     1642.04     25.42 o 
   1   6   2     1166.57     1041.39      6.95 o 
   2   6   2      433.65      490.55     14.62 o 
   3   6   2     5779.40     6073.60     80.24 o 
   4   6   2     2772.49     2731.82     43.97 o 
   5   6   2      539.37      636.22     12.12 o 
   6   6   2      522.18      552.24     13.31 o 
   7   6   2     2779.47     2858.75    131.23 o 
   8   6   2      264.31      241.55     39.68 o 
   9   6   2      183.94      174.85     57.42 o 
  10   6   2      553.19      742.53     70.54 o 
  11   6   2      509.08      523.97     39.82 o 
  12   6   2        0.16        6.12     17.20 o 
 -12   7   2       33.16       44.33     27.95 o 
 -11   7   2        8.06       13.69     17.83 o 
 -10   7   2       54.12       59.34     20.42 o 
  -9   7   2      135.13      112.38     20.77 o 
  -8   7   2       65.31       74.09     17.89 o 
  -7   7   2     1423.26     1496.78     93.18 o 
  -6   7   2      478.21      504.37     19.68 o 
  -5   7   2      215.04      223.93     11.02 o 
  -4   7   2     2268.81     2526.27     73.92 o 
  -3   7   2       20.81       13.90      2.84 o 
  -2   7   2      796.39      762.31     35.55 o 
  -1   7   2      205.04      175.66      3.75 o 
   0   7   2      382.91      397.12      6.29 o 
   1   7   2      446.71      459.53      6.37 o 
   2   7   2        1.95        3.27      5.73 o 
   3   7   2       18.04       13.03      9.65 o 
   4   7   2        3.91       13.57      9.34 o 
   5   7   2       25.62       25.43     11.74 o 
   6   7   2       29.61       35.07     16.40 o 
   7   7   2      201.99      225.64     22.20 o 
   8   7   2       96.13      112.23     26.61 o 
   9   7   2       14.05       31.34     27.25 o 
  10   7   2       10.79        5.59     25.75 o 
  11   7   2       97.88       81.57     21.87 o 
  12   7   2       22.15       37.08     15.88 o 
 -12   8   2        4.46       -3.93     26.90 o 
 -11   8   2       17.84       27.89     33.89 o 
 -10   8   2      301.85      238.83     42.28 o 
  -9   8   2       44.47       35.55     16.76 o 
  -8   8   2      126.42      147.99     18.94 o 
  -7   8   2       55.30       46.78     17.37 o 
  -6   8   2       17.16       30.47     16.18 o 
  -5   8   2      277.26      319.24     12.99 o 
  -4   8   2      691.75      789.82     19.27 o 
  -3   8   2      196.91      195.41      9.61 o 
  -2   8   2     3820.33     4011.58    100.00 o 
  -1   8   2     9016.26     9439.76    168.90 o 
   0   8   2       84.64      122.95      5.97 o 
   1   8   2        0.01        0.54      6.47 o 
   2   8   2       17.54       14.94      5.97 o 
   3   8   2      388.20      360.61      9.80 o 
   4   8   2      334.32      317.79     10.58 o 
   5   8   2       10.60       26.63     17.46 o 
   6   8   2      221.18      220.26     27.21 o 
   7   8   2       11.89        9.77     18.21 o 
   8   8   2        8.09       12.85     26.51 o 
   9   8   2      305.94      254.89     27.57 o 
  10   8   2      211.37      201.12     38.52 o 
  11   8   2        0.00        9.74     19.98 o 
 -12   9   2       78.08       42.83     26.37 o 
 -11   9   2        0.30       36.74     35.66 o 
 -10   9   2        4.24       16.49     39.26 o 
  -9   9   2        5.32        8.34     16.78 o 
  -8   9   2       41.16       49.09     19.51 o 
  -7   9   2       59.74       75.34     22.01 o 
  -6   9   2       76.48       92.06     17.54 o 
  -5   9   2       19.82       22.97     14.59 o 
  -4   9   2       22.84       39.55     11.96 o 
  -3   9   2     1396.04     1541.84     36.55 o 
  -2   9   2        7.55       11.21     10.19 o 
  -1   9   2      132.00      139.61      8.48 o 
   0   9   2       10.37        7.40      8.01 o 
   1   9   2       88.53       95.41      6.86 o 
   2   9   2      302.59      294.90      9.77 o 
   3   9   2      123.63      122.19     11.76 o 
   4   9   2       94.46       86.32     15.11 o 
   5   9   2      275.24      263.91     17.24 o 
   6   9   2      483.80      469.23     25.28 o 
   7   9   2      215.57      218.23     37.99 o 
   8   9   2        6.63        6.01     26.56 o 
   9   9   2      119.17      146.18     26.07 o 
  10   9   2      434.99      482.14     23.91 o 
  11   9   2       61.45       64.74     17.90 o 
 -12  10   2      147.16       85.02     24.25 o 
 -11  10   2       81.62       49.21     32.73 o 
 -10  10   2      381.26      340.75     40.09 o 
  -9  10   2       61.99       34.72     24.32 o 
  -8  10   2       38.76       28.34     19.86 o 
  -7  10   2       63.89       67.19     23.12 o 
  -6  10   2      235.58      255.11     28.15 o 
  -5  10   2        8.26       16.50     17.10 o 
  -4  10   2      284.00      310.00     15.03 o 
  -3  10   2      199.61      208.96     12.38 o 
  -2  10   2     1698.19     1932.80     33.61 o 
  -1  10   2     3479.41     3486.59     60.83 o 
   0  10   2       17.09       20.16      8.70 o 
   1  10   2      394.12      377.48      9.77 o 
   2  10   2       69.71       58.14     13.21 o 
   3  10   2      514.87      460.32     24.97 o 
   4  10   2      852.88      824.30     48.40 o 
   5  10   2      126.82      122.68     30.21 o 
   6  10   2        2.22        1.77     18.68 o 
   7  10   2        4.62       28.34     35.69 o 
   8  10   2     1184.76     1224.83     35.08 o 
   9  10   2        2.37       27.07     34.53 o 
  10  10   2      221.23      215.96     21.16 o 
 -11  11   2       42.07       40.60     30.56 o 
 -10  11   2       13.94       35.55     19.83 o 
  -9  11   2       50.58       24.98     24.84 o 
  -8  11   2      159.68      198.17     26.70 o 
  -7  11   2       10.89       15.71     25.72 o 
  -6  11   2      164.89      133.94     24.60 o 
  -5  11   2      291.57      311.09     30.72 o 
  -4  11   2       20.73       27.70     17.74 o 
  -3  11   2       31.96       31.54     16.78 o 
  -2  11   2      454.35      486.52     26.13 o 
  -1  11   2        6.83       14.02     14.55 o 
   0  11   2      105.23      103.14     12.26 o 
   1  11   2       87.81       72.48     18.66 o 
   2  11   2        0.62       -3.26     26.62 o 
   3  11   2       68.95       76.79     29.10 o 
   4  11   2        0.70       15.62     17.34 o 
   5  11   2       90.31       94.31     18.76 o 
   6  11   2       22.73       30.91     18.96 o 
   7  11   2       18.13       30.20     26.02 o 
   8  11   2       19.30       23.46     24.98 o 
   9  11   2       38.13       49.63     22.00 o 
  10  11   2       19.92       24.70     17.39 o 
 -11  12   2      294.60      266.34     29.03 o 
 -10  12   2      934.96      815.77     75.90 o 
  -9  12   2      335.89      377.67     24.79 o 
  -8  12   2      354.32      352.83     26.86 o 
  -7  12   2      141.36      126.64     26.61 o 
  -6  12   2       67.66       71.93     38.26 o 
  -5  12   2      206.04      200.49     20.93 o 
  -4  12   2      109.57      105.62     18.88 o 
  -3  12   2       21.27       35.24     18.16 o 
  -2  12   2      274.30      266.97     20.65 o 
  -1  12   2      127.01      134.34     17.13 o 
   0  12   2      777.12      687.93     17.78 o 
   1  12   2      349.06      328.52     21.09 o 
   2  12   2       52.14       57.99     20.77 o 
   3  12   2     2314.59     2238.99     38.57 o 
   4  12   2       26.74       43.46     22.53 o 
   5  12   2       86.68       86.07     19.07 o 
   6  12   2        4.93       28.15     24.15 o 
   7  12   2       35.46       56.29     24.20 o 
   8  12   2      115.55      124.86     22.20 o 
   9  12   2      104.98      113.66     25.34 o 
 -10  13   2        2.45        5.01     16.88 o 
  -9  13   2       30.36       25.70     21.98 o 
  -8  13   2      140.24      131.60     25.46 o 
  -7  13   2       26.91       11.56     36.16 o 
  -5  13   2      624.64      565.73     57.50 o 
  -4  13   2       16.18       12.56     22.60 o 
  -3  13   2       53.87       64.32     19.50 o 
  -2  13   2       34.28       55.98     18.77 o 
  -1  13   2      689.12      631.12     19.31 o 
   0  13   2     1863.86     1805.26     37.98 o 
   1  13   2       11.48       19.55     22.14 o 
   2  13   2      391.30      383.67     22.93 o 
   3  13   2       12.18       24.02     22.45 o 
   4  13   2       11.76       22.21     22.01 o 
   5  13   2      158.33      168.04     34.17 o 
   6  13   2        9.70        2.80     19.36 o 
   7  13   2       31.75       14.44     20.96 o 
   8  13   2       96.46       86.05     21.62 o 
   9  13   2      137.64      176.11     24.50 o 
 -10  14   2        3.00       -4.00     27.27 o 
  -9  14   2      898.60      989.92     22.23 o 
  -8  14   2      211.73      242.06     24.03 o 
  -7  14   2      227.72      291.35     39.05 o 
  -6  14   2      507.84      564.52     38.67 o 
  -5  14   2      462.08      539.86     26.88 o 
  -4  14   2      110.35       83.53     23.11 o 
  -3  14   2      242.02      243.03     22.10 o 
  -2  14   2        0.70        9.51     19.31 o 
  -1  14   2       84.94       59.05     18.40 o 
   0  14   2      375.41      360.51     23.11 o 
   1  14   2     7091.78     7019.80     73.57 o 
   2  14   2      259.10      226.54     22.83 o 
   3  14   2      520.22      510.48     35.42 o 
   4  14   2      118.02      108.29     35.02 o 
   5  14   2     1735.92     1606.57    247.30 o 
   7  14   2        9.62       10.92     29.52 o 
   8  14   2        0.94       29.96     25.12 o 
  -9  15   2        1.62        0.19     19.84 o 
  -8  15   2      138.50      169.48     26.99 o 
  -7  15   2      192.36      213.85     61.49 o 
  -6  15   2      205.40      231.23     24.71 o 
  -5  15   2      289.97      321.47     25.94 o 
  -4  15   2      135.01      121.30     25.14 o 
  -3  15   2       61.55       52.16     19.45 o 
  -2  15   2      149.48      151.07     19.48 o 
  -1  15   2       99.98       82.40     22.94 o 
   0  15   2      684.03      611.43     37.88 o 
   1  15   2        9.68       15.42     22.30 o 
   2  15   2     1898.14     1846.47     27.30 o 
   4  15   2      750.24      676.29    119.46 o 
   5  15   2        3.03       -4.77     19.91 o 
   6  15   2       23.81       25.67     29.50 o 
   7  15   2       10.10       13.33     25.58 o 
  -8  16   2       61.57       82.95     21.44 o 
  -7  16   2      102.85      113.93     20.33 o 
  -6  16   2        0.00       23.95     22.22 o 
  -5  16   2       10.48        3.45     22.64 o 
  -4  16   2      134.24      129.66     23.61 o 
  -3  16   2      822.50      798.80    111.60 o 
  -2  16   2       29.21       31.58     21.63 o 
  -1  16   2       68.37       57.65     22.32 o 
   0  16   2      157.12      149.19     22.38 o 
   1  16   2     1465.81     1361.34     57.09 o 
   2  16   2      144.11      153.04     20.88 o 
   3  16   2     2256.90     2049.37    123.30 o 
   4  16   2     1014.47     1083.42     35.09 o 
   5  16   2        0.24       10.33     15.62 o 
   6  16   2      598.78      736.51     29.83 o 
  -7  17   2        5.43       13.80     16.13 o 
  -6  17   2       80.18       73.98     25.23 o 
  -5  17   2        0.03      -15.04     27.33 o 
  -4  17   2      158.53      170.65     26.27 o 
  -3  17   2      135.90      134.93     49.79 o 
  -2  17   2       30.04       63.28     28.84 o 
  -1  17   2      534.47      475.78     80.99 o 
   0  17   2      127.65      107.20     19.85 o 
   1  17   2       94.49       85.47     19.55 o 
   2  17   2      171.56      147.75     18.75 o 
   3  17   2       17.13       15.21     16.78 o 
   4  17   2       32.77       38.72     25.62 o 
   5  17   2        0.55       -2.64     23.03 o 
  -6  18   2        0.46       -6.91     14.52 o 
  -5  18   2        8.48        4.87     16.72 o 
  -4  18   2       34.75       22.23     17.22 o 
  -3  18   2       73.59       49.03     25.72 o 
  -2  18   2       55.71       28.34     25.88 o 
  -1  18   2       30.69       45.11     17.15 o 
   0  18   2        2.04        8.00     16.14 o 
   1  18   2       66.06       66.02     16.06 o 
   2  18   2      248.44      225.38     15.78 o 
   3  18   2        0.01        3.23     13.58 o 
  -3  19   2       68.44       55.79     21.69 o 
  -2  19   2        4.05        9.42     21.76 o 
   0  19   2      103.37      100.86     19.90 o 
   1  19   2       38.98       42.35     18.50 o 
   0 -19   3       51.32       39.11     17.53 o 
   1 -19   3       11.76       23.11     13.96 o 
   2 -19   3       96.51       68.01     20.57 o 
   3 -19   3        2.56       -7.01     14.51 o 
   4 -19   3       24.33       21.65     14.02 o 
  -1 -18   3        0.01       12.99     18.79 o 
   0 -18   3       54.40       43.54     15.60 o 
   1 -18   3        0.13        0.16     17.30 o 
   2 -18   3       34.12       32.98     18.26 o 
   3 -18   3      193.22      189.08     19.29 o 
   4 -18   3       26.83       34.55     18.32 o 
   5 -18   3       57.70       78.09     17.59 o 
   6 -18   3        0.22       -5.40     23.07 o 
  -1 -17   3       73.27       41.28     22.37 o 
   0 -17   3      164.25      123.88     19.36 o 
   1 -17   3        9.21       16.29     20.50 o 
   2 -17   3      808.96      685.11     61.33 o 
   3 -17   3      395.96      365.24     23.02 o 
   4 -17   3      103.84      133.14     22.33 o 
   5 -17   3        1.74        1.79     32.37 o 
   6 -17   3      140.43      170.20     20.12 o 
   7 -17   3      223.65      274.50     22.38 o 
  -6 -16   3      127.58      106.72     22.51 o 
  -5 -16   3       55.65       46.07     15.61 o 
  -1 -16   3       39.84       31.09     19.06 o 
   0 -16   3       73.17       80.63     20.53 o 
   1 -16   3        0.18       -3.04     21.84 o 
   2 -16   3       23.98       15.35     23.53 o 
   3 -16   3        0.51       26.07     24.71 o 
   4 -16   3       48.44       69.91     24.66 o 
   5 -16   3       62.95       54.09     48.22 o 
   6 -16   3       43.82       67.81     23.17 o 
   7 -16   3      511.20      534.09     34.64 o 
   8 -16   3        4.74       16.25     19.90 o 
  -8 -15   3      201.07      166.94     25.71 o 
  -7 -15   3       16.93        3.06     16.22 o 
  -6 -15   3       15.89       27.30     18.31 o 
  -5 -15   3      280.16      237.22     20.26 o 
  -4 -15   3       84.18       55.88     24.94 o 
  -2 -15   3      160.85      127.26     18.83 o 
  -1 -15   3      973.97      798.73     28.28 o 
   0 -15   3     1833.53     1706.09     52.15 o 
   1 -15   3       46.28       23.06     22.37 o 
   2 -15   3      198.16      192.40     24.14 o 
   3 -15   3      254.47      289.46     26.02 o 
   4 -15   3      347.87      378.45     45.96 o 
   5 -15   3      278.40      288.24     26.86 o 
   6 -15   3        0.01       -3.03     25.84 o 
   7 -15   3      310.74      306.36     37.74 o 
   9 -15   3        1.23       -6.01     16.60 o 
  -8 -14   3        1.02       25.56     27.36 o 
  -7 -14   3       37.47       53.64     19.86 o 
  -6 -14   3       10.47       18.33     29.26 o 
  -5 -14   3      104.35       85.53     28.29 o 
  -4 -14   3       45.78       33.39     20.92 o 
  -3 -14   3      115.36      105.08     20.76 o 
  -2 -14   3      221.78      171.43     18.52 o 
  -1 -14   3       21.49       14.68     19.45 o 
   0 -14   3        4.02        7.71     20.88 o 
   1 -14   3       15.92       12.64     22.95 o 
   2 -14   3     1275.30     1260.97     33.43 o 
   3 -14   3      664.30      645.40     38.14 o 
   4 -14   3       52.04       88.30     36.26 o 
   5 -14   3        4.66       22.96     27.18 o 
   6 -14   3      187.48      192.44     30.73 o 
   7 -14   3      182.74      222.36     26.37 o 
   8 -14   3       55.03       24.76     31.00 o 
   9 -14   3      374.44      449.30     31.56 o 
  -9 -13   3       72.10       72.26     18.36 o 
  -8 -13   3      354.13      397.07     22.09 o 
  -7 -13   3       58.20       96.53     22.94 o 
  -6 -13   3      266.80      273.57     24.16 o 
  -5 -13   3       73.34       87.40     23.18 o 
  -4 -13   3      987.80      969.91     36.86 o 
  -3 -13   3       14.97        8.86     17.39 o 
  -2 -13   3        0.15       10.61     12.80 o 
  -1 -13   3      152.01      157.51     15.68 o 
   0 -13   3      716.74      678.05     29.65 o 
   1 -13   3      687.47      814.07     28.14 o 
   2 -13   3     7278.30     7637.64    142.41 o 
   3 -13   3      125.19      123.22     24.83 o 
   4 -13   3     1777.38     2081.87    142.35 o 
   5 -13   3     1446.91     1604.62    198.24 o 
   6 -13   3      271.66      309.96     47.00 o 
   7 -13   3      862.03      973.40     38.06 o 
   8 -13   3        3.60       -3.25     24.96 o 
   9 -13   3       80.34       90.71     22.36 o 
  10 -13   3        1.54        5.96     23.19 o 
 -10 -12   3       22.42       28.45     25.53 o 
  -9 -12   3        0.80        3.97     23.69 o 
  -8 -12   3       46.62       61.13     32.14 o 
  -7 -12   3       28.50       40.95     32.25 o 
  -6 -12   3       45.61       69.12     31.57 o 
  -5 -12   3       46.75       52.66     23.14 o 
  -4 -12   3       38.11       42.83     21.55 o 
  -3 -12   3       59.89       61.80     15.17 o 
  -2 -12   3       67.60       55.57     14.87 o 
  -1 -12   3        8.14       11.59     12.14 o 
   0 -12   3       18.29       26.56     17.50 o 
   1 -12   3      550.68      511.43     28.69 o 
   2 -12   3       11.40        2.39     20.96 o 
   3 -12   3      367.60      406.29     43.11 o 
   4 -12   3       97.03      104.24     24.41 o 
   5 -12   3      436.70      484.06     27.68 o 
   6 -12   3     1669.80     1804.36    132.10 o 
   7 -12   3      706.24      777.13     37.73 o 
   8 -12   3       40.82       51.97     26.09 o 
   9 -12   3       22.62       30.37     23.42 o 
  10 -12   3      116.60      145.87     51.80 o 
  11 -12   3       62.61       47.07     18.94 o 
 -10 -11   3      182.51      187.03     20.66 o 
  -9 -11   3        3.74       45.57     38.47 o 
  -8 -11   3      267.53      289.25     39.98 o 
  -7 -11   3       76.53      128.65     26.78 o 
  -6 -11   3        4.82        6.04     24.69 o 
  -5 -11   3     1714.59     1814.42     36.11 o 
  -4 -11   3     1905.95     1874.31     34.03 o 
  -3 -11   3     1893.23     1795.11     52.07 o 
  -2 -11   3        7.98       19.17      8.68 o 
  -1 -11   3       29.80       19.46      9.05 o 
   0 -11   3     1129.60     1121.01     32.94 o 
   1 -11   3      863.19      904.95     16.19 o 
   2 -11   3      210.27      191.90     11.19 o 
   3 -11   3     1046.64     1009.53     70.24 o 
   4 -11   3        0.19        9.43     22.55 o 
   5 -11   3      655.00      665.97     25.80 o 
   6 -11   3      441.08      512.25     27.71 o 
   7 -11   3     1779.29     1915.46     40.18 o 
   8 -11   3      217.08      234.48     27.02 o 
   9 -11   3       26.72       36.46     24.56 o 
  10 -11   3       91.86       96.12     27.73 o 
  11 -11   3       32.50       38.71     15.82 o 
 -11 -10   3       56.34       66.45     18.41 o 
 -10 -10   3       27.78       23.97     23.01 o 
  -9 -10   3      192.08      230.88     39.97 o 
  -8 -10   3      100.04      119.71     27.24 o 
  -7 -10   3        6.19       28.09     26.04 o 
  -6 -10   3      364.40      413.37     26.74 o 
  -5 -10   3      862.57      975.68     41.84 o 
  -4 -10   3      420.57      472.99     23.60 o 
  -3 -10   3        4.96        5.95      9.40 o 
  -2 -10   3       83.76       84.73      7.84 o 
  -1 -10   3      322.00      302.55      8.07 o 
   0 -10   3      287.93      295.45     10.18 o 
   1 -10   3       12.98       15.10      6.31 o 
   2 -10   3      196.67      208.63     10.17 o 
   3 -10   3       34.05       37.58     10.80 o 
   4 -10   3      151.97      152.47     13.29 o 
   5 -10   3       14.13       13.98     22.74 o 
   6 -10   3      643.51      707.35     28.34 o 
   7 -10   3        4.10      -23.92     25.94 o 
   8 -10   3       24.64        2.93     36.43 o 
   9 -10   3      128.61      149.08     25.36 o 
  10 -10   3      354.68      244.79     43.76 o 
  11 -10   3        2.44        8.96     16.43 o 
 -11  -9   3       36.16       40.19     25.25 o 
 -10  -9   3       45.97       38.86     24.94 o 
  -9  -9   3       13.55       18.88     27.57 o 
  -8  -9   3     2677.49     2772.77    286.27 o 
  -7  -9   3       35.18       49.47     35.04 o 
  -6  -9   3     1447.13     1463.52    100.23 o 
  -5  -9   3     2847.84     2991.56     91.44 o 
  -4  -9   3     3761.13     4042.79    114.40 o 
  -3  -9   3     3752.60     3628.92     24.50 o 
  -2  -9   3       33.52       29.54      6.62 o 
  -1  -9   3      125.96       96.43      6.28 o 
   0  -9   3     2840.98     2861.37     55.80 o 
   1  -9   3     9001.19     9120.81    120.68 o 
   2  -9   3     3818.63     3913.65     78.77 o 
   3  -9   3      251.65      230.66      9.49 o 
   4  -9   3       43.47       47.56      9.20 o 
   5  -9   3        8.80       17.67     11.86 o 
   6  -9   3       77.78      112.42     31.33 o 
   7  -9   3        3.85        1.26     24.56 o 
   8  -9   3      169.61      131.78     25.38 o 
   9  -9   3       27.97       57.40     25.14 o 
  10  -9   3       87.95       58.52     29.01 o 
  11  -9   3      100.64       89.48     24.61 o 
 -12  -8   3       43.18       42.10     16.69 o 
 -11  -8   3       39.83       37.03     22.50 o 
 -10  -8   3        4.33       10.61     40.36 o 
  -9  -8   3        0.10        2.28     27.77 o 
  -8  -8   3       23.10       15.48     28.23 o 
  -7  -8   3       31.99       43.84     33.93 o 
  -6  -8   3       66.13       78.82     22.43 o 
  -5  -8   3      842.19      891.09     26.80 o 
  -4  -8   3      511.93      559.16     23.25 o 
  -3  -8   3       41.99       34.80      6.76 o 
  -2  -8   3      155.75      168.55      6.21 o 
  -1  -8   3      120.33      109.08      6.73 o 
   0  -8   3       48.61       53.53      5.34 o 
   1  -8   3        3.13       -5.55      5.55 o 
   2  -8   3        7.02        7.55      4.97 o 
   3  -8   3        0.00        2.81      5.68 o 
   4  -8   3       70.44       83.60      9.27 o 
   5  -8   3       21.52       20.31     13.28 o 
   6  -8   3       58.94       44.99     14.00 o 
   7  -8   3       27.83       31.97     15.75 o 
   8  -8   3      450.06      465.26     45.47 o 
   9  -8   3       33.35       39.45     24.14 o 
  10  -8   3       44.67       43.99     22.62 o 
  11  -8   3      114.10      127.76     26.31 o 
  12  -8   3      141.81      130.02     20.18 o 
 -12  -7   3       97.34      103.44     18.67 o 
 -11  -7   3      453.47      470.84     24.76 o 
 -10  -7   3      103.61      132.74     26.27 o 
  -9  -7   3      214.37      203.47     27.49 o 
  -8  -7   3      738.02      859.14    100.13 o 
  -7  -7   3       64.29       88.03     24.23 o 
  -6  -7   3      143.43      147.09     12.23 o 
  -5  -7   3     1384.70     1249.60     45.97 o 
  -4  -7   3      135.58      155.86      8.91 o 
  -3  -7   3        0.75        4.02      6.15 o 
  -2  -7   3     1167.11     1249.73     23.65 o 
  -1  -7   3    18936.07    20419.61    303.59 o 
   0  -7   3     6279.16     6678.42     85.63 o 
   1  -7   3     8345.24     8628.94    120.18 o 
   2  -7   3     5089.75     5067.26    110.27 o 
   3  -7   3       85.31       82.83      5.79 o 
   4  -7   3        1.33        2.51      5.92 o 
   5  -7   3       34.60       41.29     10.22 o 
   6  -7   3     3696.93     3725.91     72.05 o 
   7  -7   3      196.12      172.15     15.35 o 
   8  -7   3        1.91        3.93     19.90 o 
   9  -7   3      213.53      207.46     37.08 o 
  10  -7   3      865.99      886.60     34.23 o 
  11  -7   3       36.09       26.12     25.92 o 
  12  -7   3       71.38       55.90     20.49 o 
 -12  -6   3        9.44       23.67     19.90 o 
 -11  -6   3        4.22       -6.65     23.57 o 
 -10  -6   3      200.58      205.15     32.66 o 
  -9  -6   3       29.30       13.41     31.97 o 
  -8  -6   3       47.29       62.07     24.51 o 
  -7  -6   3        4.18        6.05     15.59 o 
  -6  -6   3       32.61       40.91     11.61 o 
  -5  -6   3      317.78      322.21      9.92 o 
  -4  -6   3       10.94       10.56      6.55 o 
  -3  -6   3      138.89      141.16      6.67 o 
  -2  -6   3       29.82       25.20      4.86 o 
  -1  -6   3      542.73      546.88      9.33 o 
   0  -6   3       98.71       99.00      4.36 o 
   1  -6   3      190.35      181.26      4.63 o 
   2  -6   3       47.01       41.21      3.84 o 
   3  -6   3      338.74      333.48     12.85 o 
   4  -6   3      273.78      288.42      6.33 o 
   5  -6   3       18.75       18.83      6.63 o 
   6  -6   3      316.94      297.39     10.71 o 
   7  -6   3       13.39       31.62     14.52 o 
   8  -6   3       47.51       33.63     16.76 o 
   9  -6   3      242.77      204.23     33.55 o 
  10  -6   3      146.27      118.14     37.30 o 
  11  -6   3       12.66       18.21     52.93 o 
  12  -6   3        6.70       22.48     20.30 o 
 -12  -5   3      154.29      179.33     20.69 o 
 -11  -5   3       44.66       62.60     24.68 o 
 -10  -5   3       18.00       37.33     26.12 o 
  -9  -5   3      277.03      284.12     25.74 o 
  -8  -5   3     2731.61     2830.85    169.33 o 
  -7  -5   3      987.48     1025.90     55.03 o 
  -6  -5   3      592.79      592.31     15.32 o 
  -5  -5   3      481.31      457.62     14.03 o 
  -4  -5   3      446.01      394.55     12.65 o 
  -3  -5   3      234.61      193.78      9.73 o 
  -2  -5   3      796.99      706.66     15.86 o 
  -1  -5   3     1777.17     1666.09     17.67 o 
   0  -5   3     3389.49     3308.93     33.01 o 
   1  -5   3       37.66       43.01      3.70 o 
   2  -5   3      132.04      148.70      4.42 o 
   3  -5   3     5491.35     5602.15     87.36 o 
   4  -5   3      674.45      701.01      8.40 o 
   5  -5   3      264.19      248.37      6.16 o 
   6  -5   3     2308.56     2357.23     45.34 o 
   7  -5   3      900.96     1001.21     27.23 o 
   8  -5   3     1393.55     1172.20     24.21 o 
   9  -5   3      901.06      907.88    146.40 o 
  10  -5   3       23.42       22.62     21.11 o 
  11  -5   3      221.20      141.07     37.52 o 
 -13  -4   3        0.00      -12.14     15.52 o 
 -12  -4   3       30.14       61.81     20.76 o 
 -11  -4   3      149.03      209.91     28.34 o 
 -10  -4   3      129.90      138.62     25.10 o 
  -9  -4   3      694.18      730.57     26.13 o 
  -8  -4   3      217.40      222.94     26.90 o 
  -7  -4   3       11.43        6.40     11.76 o 
  -6  -4   3      504.67      526.58     18.37 o 
  -5  -4   3      943.87      840.50     33.88 o 
  -4  -4   3      431.56      412.89     16.71 o 
  -3  -4   3     2076.15     1965.92     48.73 o 
  -2  -4   3     1955.21     1756.06     33.97 o 
  -1  -4   3      169.89      168.87      4.04 o 
   0  -4   3       27.17       23.91      3.23 o 
   1  -4   3      102.52      104.44      2.50 o 
   2  -4   3        1.44        3.15      3.97 o 
   3  -4   3      211.31      214.99      4.75 o 
   4  -4   3      205.87      230.54      5.39 o 
   5  -4   3       28.57       34.52      5.56 o 
   6  -4   3       89.43       89.65      6.95 o 
   7  -4   3      552.20      527.97     17.01 o 
   8  -4   3      100.59       76.06     15.76 o 
   9  -4   3      151.16      131.90     21.64 o 
  10  -4   3      592.08      516.29     81.59 o 
  11  -4   3        4.25       15.25     24.49 o 
  12  -4   3      279.05      109.75     24.67 o 
 -13  -3   3      301.33      311.22     52.00 o 
 -12  -3   3        6.06       14.99     20.93 o 
 -11  -3   3      116.59      119.69     24.35 o 
 -10  -3   3        2.67      -17.29     24.54 o 
  -9  -3   3     4219.07     4284.49    175.24 o 
  -8  -3   3      603.93      580.93     38.85 o 
  -7  -3   3      366.64      341.60     11.17 o 
  -6  -3   3     6105.57     6313.23    151.06 o 
  -5  -3   3      627.70      674.07     22.19 o 
  -4  -3   3      880.82      772.59     21.96 o 
  -3  -3   3      307.25      304.04      8.12 o 
  -2  -3   3     2790.47     2471.98     46.40 o 
  -1  -3   3     5590.59     5201.81     74.36 o 
   0  -3   3     4654.64     4404.01     34.73 o 
   1  -3   3     8343.06     8078.40     68.58 o 
   2  -3   3      115.07      103.79      3.17 o 
   3  -3   3     1677.59     1644.35     19.56 o 
   4  -3   3     9637.73    10063.50    185.50 o 
   5  -3   3     4203.51     4554.54     64.33 o 
   6  -3   3       96.84       96.89      6.64 o 
   7  -3   3       13.01        6.83      8.85 o 
   8  -3   3       14.53       41.97     19.47 o 
   9  -3   3        0.03       -1.04     21.02 o 
  10  -3   3      184.99      138.74     22.03 o 
  11  -3   3       29.78       15.05     24.17 o 
  12  -3   3     1088.66      679.01     32.02 o 
 -13  -2   3      126.61      117.47     31.74 o 
 -12  -2   3       33.82       31.13     21.30 o 
 -11  -2   3      224.71      252.27     24.28 o 
 -10  -2   3      140.93      132.11     31.55 o 
  -9  -2   3      538.70      511.89     43.94 o 
  -8  -2   3        3.14        0.41     15.48 o 
  -7  -2   3       62.70       63.57      9.73 o 
  -6  -2   3        3.05       12.99      8.57 o 
  -5  -2   3      945.09      947.37     25.67 o 
  -4  -2   3      638.68      597.32     13.41 o 
  -3  -2   3       64.88       64.37      4.05 o 
  -2  -2   3       46.54       42.05      1.82 o 
  -1  -2   3      467.86      412.78      6.36 o 
   0  -2   3      712.10      656.19      8.04 o 
   1  -2   3        3.83        0.75      4.86 o 
   2  -2   3      339.03      304.73      2.90 o 
   3  -2   3       41.33       43.26      3.85 o 
   4  -2   3      443.14      427.23      7.57 o 
   5  -2   3        8.27        7.00      5.79 o 
   6  -2   3        1.32        3.76      6.76 o 
   7  -2   3      260.42      279.34      9.92 o 
   8  -2   3       26.98       38.74     14.19 o 
   9  -2   3      485.71      453.82     22.31 o 
  10  -2   3      722.65      673.26     23.79 o 
  11  -2   3      135.75      111.56     33.95 o 
  12  -2   3        2.55       -9.67     28.07 o 
  13  -2   3        5.31       14.18     21.87 o 
 -13  -1   3      113.39       98.60     33.30 o 
 -12  -1   3       20.56       22.33     20.26 o 
 -11  -1   3        3.82       -5.43     23.03 o 
 -10  -1   3       23.92       30.33     23.30 o 
  -9  -1   3      577.11      571.81     21.32 o 
  -8  -1   3      858.02      864.87     17.29 o 
  -7  -1   3     3498.63     3731.25     97.13 o 
  -6  -1   3     1703.49     1718.85     39.93 o 
  -5  -1   3     2485.74     2553.83     34.29 o 
  -4  -1   3     1684.30     1642.45     24.27 o 
  -3  -1   3      483.37      451.59      6.69 o 
  -2  -1   3      479.73      442.59     11.48 o 
  -1  -1   3      904.97      854.20     12.93 o 
   0  -1   3    13792.93    12889.48    106.66 o 
   1  -1   3      425.88      376.76      3.49 o 
   2  -1   3     5975.06     5666.49     70.75 o 
   3  -1   3      118.98      130.45      4.14 o 
   4  -1   3      641.80      737.66      9.92 o 
   5  -1   3      219.04      250.97      5.85 o 
   6  -1   3      234.92      198.91      6.78 o 
   7  -1   3      121.64      103.99      9.16 o 
   8  -1   3     1193.23     1168.20     16.85 o 
   9  -1   3      261.24      253.53     16.75 o 
  10  -1   3     4466.48     4061.09     91.30 o 
  11  -1   3      492.52      534.94     37.35 o 
  12  -1   3      173.29      141.86     30.24 o 
  13  -1   3       44.18       38.13     22.70 o 
 -13   0   3      135.14      165.83     22.74 o 
 -12   0   3      180.45      174.67     27.31 o 
 -11   0   3       13.44       32.37     22.67 o 
 -10   0   3       32.70       34.45     22.56 o 
  -9   0   3        0.60        4.74     17.04 o 
  -8   0   3      557.40      527.60     19.53 o 
  -7   0   3     1118.20     1206.41     28.59 o 
  -6   0   3       64.97       65.32      4.95 o 
  -5   0   3      174.02      193.87      5.00 o 
  -4   0   3       21.03       24.78      3.31 o 
  -3   0   3      198.22      182.48      4.54 o 
  -2   0   3     3016.28     2755.80     20.67 o 
  -1   0   3       28.71       31.09      2.06 o 
   0   0   3      953.13      830.73      6.02 o 
   1   0   3      554.37      466.82      3.43 o 
   2   0   3     1006.60      888.09      9.16 o 
   3   0   3      919.98      909.50      5.41 o 
   4   0   3     2326.52     2360.24     22.57 o 
   5   0   3      682.02      688.37      9.31 o 
   6   0   3        3.39        9.68      7.93 o 
   7   0   3      112.42      104.03      9.51 o 
   8   0   3        0.56        5.81     16.52 o 
   9   0   3      249.05      242.31     20.43 o 
  10   0   3      167.20      160.69     22.56 o 
  11   0   3      316.06      285.30     37.10 o 
  12   0   3       11.97       -5.16     31.24 o 
  13   0   3       36.20       35.23     23.17 o 
 -13   1   3        1.36       26.47     22.04 o 
 -12   1   3      319.93      320.68     27.47 o 
 -11   1   3     1436.99     1496.35     33.94 o 
 -10   1   3       90.42       93.67     18.23 o 
  -9   1   3     2010.28     1859.41     57.75 o 
  -8   1   3        7.36       24.10     12.12 o 
  -7   1   3        0.62        7.69      8.75 o 
  -6   1   3      250.41      287.37      8.47 o 
  -5   1   3        0.16        5.37      7.15 o 
  -4   1   3        1.65       -4.41      4.41 o 
  -3   1   3     1196.73     1094.81     15.12 o 
  -2   1   3    54060.56    50657.48    413.73 o 
  -1   1   3    28739.89    26967.24    182.14 o 
   0   1   3     1869.64     1836.41     12.15 o 
   1   1   3      317.10      356.94      2.77 o 
   2   1   3    83263.41    78853.79    483.33 o 
   3   1   3    35591.75    36974.32    300.73 o 
   4   1   3     9144.04     9240.09    128.22 o 
   5   1   3      742.66      813.11     11.93 o 
   6   1   3     1583.63     1621.52     34.52 o 
   7   1   3      310.41      337.32     11.01 o 
   8   1   3        4.48        6.65     15.77 o 
   9   1   3      406.09      398.96     18.15 o 
  10   1   3     1913.26     1580.99     50.71 o 
  11   1   3      274.52      222.57     31.38 o 
  12   1   3      361.72      313.10     32.35 o 
  13   1   3        0.23       17.73     23.76 o 
 -13   2   3       77.05       93.19     20.60 o 
 -12   2   3      254.32      253.75     27.51 o 
 -11   2   3      196.48      194.76     45.90 o 
 -10   2   3      110.01      115.85     21.90 o 
  -9   2   3      884.13      825.05     46.38 o 
  -8   2   3       31.40       26.14     11.82 o 
  -7   2   3      134.23      137.42     13.33 o 
  -6   2   3        4.43        9.76      6.52 o 
  -5   2   3      534.38      533.43     11.60 o 
  -4   2   3      550.17      518.95      6.51 o 
  -3   2   3     3607.83     3360.03     36.46 o 
  -2   2   3     1657.83     1528.07     21.04 o 
  -1   2   3     2521.39     2286.08     22.37 o 
   0   2   3      557.76      467.73      4.77 o 
   1   2   3     1047.82      956.57      9.32 o 
   2   2   3     2607.76     2400.63     16.00 o 
   3   2   3      296.42      301.66      6.89 o 
   4   2   3     1272.20     1296.20     13.94 o 
   5   2   3      662.68      702.68     13.51 o 
   6   2   3     1430.49     1349.93     24.95 o 
   7   2   3       15.66       20.07     13.18 o 
   8   2   3      267.44      326.07     29.43 o 
   9   2   3      447.22      415.00     32.64 o 
  10   2   3       79.01      102.18     24.23 o 
  11   2   3      207.78      152.57     23.50 o 
  12   2   3       19.60       13.89     19.89 o 
  13   2   3       21.69        8.54     23.81 o 
 -13   3   3        0.03        4.93     18.29 o 
 -12   3   3      138.85      134.06     24.86 o 
 -11   3   3        0.39       10.06     20.94 o 
 -10   3   3       76.50       90.63     21.86 o 
  -9   3   3     1246.13     1194.93     42.53 o 
  -8   3   3       63.16       57.05     18.58 o 
  -7   3   3       79.33       67.97      7.46 o 
  -6   3   3       43.08       63.03      6.46 o 
  -5   3   3     1958.57     1873.60     36.74 o 
  -4   3   3      120.86      140.69      5.01 o 
  -3   3   3       46.07       50.15      2.68 o 
  -2   3   3     4171.62     4191.54     69.93 o 
  -1   3   3     3702.50     3558.89     48.10 o 
   0   3   3      204.20      227.41      4.00 o 
   1   3   3       78.21       83.92      2.71 o 
   2   3   3      571.95      555.50      7.11 o 
   3   3   3     7925.64     8047.53     99.44 o 
   4   3   3      992.03     1100.92     14.96 o 
   5   3   3    14345.31    15305.90    231.68 o 
   6   3   3        3.35        2.44      9.72 o 
   7   3   3      103.19      127.15     17.38 o 
   8   3   3      519.17      556.16     62.40 o 
   9   3   3       82.98       76.71     20.63 o 
  10   3   3        0.08       18.75     32.78 o 
  11   3   3      466.80      469.32     24.96 o 
  12   3   3       61.10       34.53     18.13 o 
 -13   4   3       10.60       14.84     17.17 o 
 -12   4   3      355.76      308.59     78.34 o 
 -11   4   3        0.06        0.65     21.18 o 
 -10   4   3      153.96      152.41     21.85 o 
  -9   4   3      182.90      195.30     21.76 o 
  -8   4   3      548.95      568.53     66.34 o 
  -7   4   3     1197.65     1159.92     30.92 o 
  -6   4   3      105.03       97.05      6.84 o 
  -5   4   3      165.97      147.87      5.45 o 
  -4   4   3        6.95       12.89      3.95 o 
  -3   4   3      763.65      727.35      9.15 o 
  -2   4   3     1541.11     1508.54     35.12 o 
  -1   4   3      520.30      513.32      8.38 o 
   0   4   3     6580.89     6210.48     46.26 o 
   1   4   3      146.63      135.42      3.62 o 
   2   4   3      115.39      112.62      7.28 o 
   3   4   3       90.81       84.32      7.66 o 
   4   4   3       16.37       17.20      8.07 o 
   5   4   3     1261.23     1318.29     32.29 o 
   6   4   3      866.88      815.44     26.50 o 
   7   4   3      852.51      847.61     54.01 o 
   8   4   3      570.30      570.95     66.91 o 
   9   4   3       42.55       47.65     18.70 o 
  10   4   3       10.67       37.15     35.23 o 
  11   4   3       24.18       31.61     30.53 o 
  12   4   3        0.00        4.33     30.78 o 
 -13   5   3      259.98      186.12     17.16 o 
 -12   5   3      154.66      155.38     18.27 o 
 -11   5   3       39.89       38.67     20.91 o 
 -10   5   3       41.97       33.24     21.58 o 
  -9   5   3       82.77       88.47     21.55 o 
  -8   5   3      737.11      765.17     33.27 o 
  -7   5   3     1461.00     1459.14     28.68 o 
  -6   5   3     1941.18     2105.63     46.58 o 
  -5   5   3      128.46      139.67      9.05 o 
  -4   5   3     2417.23     2570.82     63.18 o 
  -3   5   3     5114.90     5216.69     92.12 o 
  -2   5   3    19928.18    19762.36    475.85 o 
  -1   5   3     2434.48     2471.89     45.70 o 
   0   5   3       22.39       24.34      6.16 o 
   1   5   3     2289.25     2283.30     23.50 o 
   2   5   3     1092.75     1205.42     11.05 o 
   3   5   3     9757.66    10129.43    128.43 o 
   4   5   3      341.22      448.12      9.00 o 
   5   5   3     2390.08     2408.44     43.30 o 
   6   5   3     1404.10     1389.46     29.63 o 
   7   5   3     1421.53     1452.68     70.45 o 
   8   5   3      187.24      216.07     28.04 o 
   9   5   3        3.79       18.91     36.22 o 
  10   5   3      242.22      246.16     35.58 o 
  11   5   3      253.36      286.26     23.18 o 
  12   5   3      103.63      101.94     21.82 o 
 -12   6   3       17.60        9.56     16.36 o 
 -11   6   3       66.70       45.69     22.83 o 
 -10   6   3       65.46       44.47     21.93 o 
  -9   6   3        0.13        0.05     21.40 o 
  -8   6   3       67.09       73.62     24.00 o 
  -7   6   3       11.27       27.33     19.11 o 
  -6   6   3      415.17      413.95     13.16 o 
  -5   6   3      145.51      170.71      9.65 o 
  -4   6   3      644.85      648.47     21.93 o 
  -3   6   3      414.76      475.31     13.66 o 
  -2   6   3      259.34      260.07      8.46 o 
  -1   6   3       24.71       17.08      3.67 o 
   0   6   3      360.00      337.86      6.38 o 
   1   6   3       74.18       73.23      4.45 o 
   2   6   3      547.93      506.09     12.70 o 
   3   6   3      932.66      992.36     10.52 o 
   4   6   3       50.58       48.58      9.84 o 
   5   6   3       57.46       50.00     12.42 o 
   6   6   3        2.83        5.41     17.87 o 
   7   6   3      192.31      174.15     18.08 o 
   8   6   3       19.63       26.69     18.75 o 
   9   6   3        0.15       15.98     26.31 o 
  10   6   3       26.79       54.63     25.46 o 
  11   6   3       13.05        9.35     28.83 o 
  12   6   3        7.51       -3.65     18.58 o 
 -12   7   3       11.16        4.97     14.71 o 
 -11   7   3       35.10       36.21     18.94 o 
 -10   7   3       11.05       12.59     21.25 o 
  -9   7   3      269.21      280.73     22.38 o 
  -8   7   3     1848.61     1841.88     42.39 o 
  -7   7   3      217.34      200.65     18.94 o 
  -6   7   3       19.19       17.21     12.71 o 
  -5   7   3       98.30       80.18     10.07 o 
  -4   7   3     3737.33     4158.16    118.37 o 
  -3   7   3     8580.41     9784.11    234.68 o 
  -2   7   3        0.93       15.64      9.57 o 
  -1   7   3     6454.48     7308.42     99.27 o 
   0   7   3     7425.01     7534.84     73.53 o 
   1   7   3      563.52      494.82      7.52 o 
   2   7   3     9150.63     9152.69    194.07 o 
   3   7   3      186.82      187.29      9.19 o 
   4   7   3       17.23       19.27      9.78 o 
   5   7   3     1666.68     1748.38     19.56 o 
   6   7   3        0.44       17.27     16.74 o 
   7   7   3      146.55      122.52     18.55 o 
   8   7   3       82.96      107.39     19.12 o 
   9   7   3      860.20      860.94     42.09 o 
  10   7   3       19.88       19.61     37.98 o 
  11   7   3        1.85       13.11     20.40 o 
 -12   8   3       12.92        5.86     14.61 o 
 -11   8   3       29.67       28.32     17.71 o 
 -10   8   3        2.94        4.29     20.63 o 
  -9   8   3       78.06       92.00     21.88 o 
  -8   8   3      554.28      562.73     20.18 o 
  -7   8   3       16.74       13.17     18.02 o 
  -6   8   3        4.53      -11.43     19.64 o 
  -5   8   3       34.86       27.51     10.94 o 
  -4   8   3       77.55       85.28     10.83 o 
  -3   8   3       43.73       48.85      9.77 o 
  -2   8   3       30.06       32.53      9.24 o 
  -1   8   3      158.85      169.92      8.90 o 
   0   8   3       13.42       15.36      7.72 o 
   1   8   3       10.10       15.06      6.01 o 
   2   8   3       15.16       13.53      9.52 o 
   3   8   3      143.22      152.30     10.68 o 
   4   8   3      122.47      124.92     12.36 o 
   5   8   3        0.40       12.12     16.03 o 
   6   8   3      100.30      102.13     17.88 o 
   7   8   3      392.15      385.33     29.33 o 
   8   8   3      237.49      212.29     29.84 o 
   9   8   3      131.07      154.95     25.95 o 
  10   8   3       85.85      103.02     23.60 o 
  11   8   3       27.26       29.39     18.48 o 
 -12   9   3        0.75       11.08     26.38 o 
 -11   9   3      286.62      208.73     44.69 o 
 -10   9   3      820.97      619.61     92.17 o 
  -9   9   3       16.31       16.11     21.05 o 
  -8   9   3      378.68      341.04     31.58 o 
  -7   9   3       99.19      103.18     21.58 o 
  -6   9   3       77.61      104.30     17.86 o 
  -5   9   3       27.59       27.04     16.36 o 
  -4   9   3     1150.84     1279.32     37.68 o 
  -3   9   3     4628.70     4985.42    141.83 o 
  -2   9   3     2506.75     2691.14     53.12 o 
  -1   9   3       43.26       41.32      9.20 o 
   0   9   3     2683.24     2757.43     28.51 o 
   1   9   3     3941.93     3761.47     86.19 o 
   2   9   3      498.86      470.85     11.43 o 
   3   9   3     1169.30     1192.39     23.91 o 
   4   9   3       98.05       85.69     15.68 o 
   5   9   3       43.18       48.46     17.26 o 
   6   9   3      946.61      939.98     27.31 o 
   7   9   3     1730.32     1653.80     85.18 o 
   8   9   3       43.30       63.78     35.98 o 
   9   9   3      117.40      126.06     25.26 o 
  10   9   3      227.38      204.69     22.17 o 
  11   9   3       18.25       11.50     15.97 o 
 -12  10   3       68.89       66.82     25.73 o 
 -11  10   3       38.46       45.41     33.49 o 
 -10  10   3       27.56       22.56     17.92 o 
  -9  10   3        6.78        0.93     16.52 o 
  -8  10   3        0.12       13.89     19.87 o 
  -7  10   3      331.01      352.37     31.80 o 
  -6  10   3      116.54      124.07     19.27 o 
  -5  10   3       33.40       46.61     18.00 o 
  -4  10   3      182.23      185.86     20.13 o 
  -3  10   3        0.01       -8.97     11.63 o 
  -2  10   3       32.57       36.59     10.20 o 
  -1  10   3      146.25      141.98      9.61 o 
   0  10   3      115.56      114.65      9.22 o 
   1  10   3      111.84      104.55     18.89 o 
   2  10   3       27.45       32.08     18.83 o 
   3  10   3       40.90       40.31     17.85 o 
   4  10   3        0.30        8.87     21.05 o 
   5  10   3        6.10       28.19     18.65 o 
   6  10   3        0.35       -4.98     23.51 o 
   7  10   3       16.04       18.66     19.33 o 
   8  10   3        7.00       31.21     25.56 o 
   9  10   3       79.30       78.11     23.49 o 
  10  10   3      346.67      365.49     40.57 o 
 -10  11   3      704.28      632.58     39.23 o 
  -9  11   3       60.37       47.35     15.92 o 
  -8  11   3        5.57       21.07     19.79 o 
  -7  11   3      257.51      236.32     32.25 o 
  -6  11   3       25.56       25.64     19.89 o 
  -5  11   3       87.06       82.38     19.09 o 
  -4  11   3       15.68       18.80     20.98 o 
  -3  11   3      945.14     1065.19     53.29 o 
  -2  11   3       16.46       19.69     16.17 o 
  -1  11   3     1118.63     1085.55     15.29 o 
   0  11   3       17.24       21.41     19.34 o 
   1  11   3       74.97       90.76     20.36 o 
   2  11   3       54.05       54.12     29.77 o 
   3  11   3     1038.19     1064.80     23.74 o 
   4  11   3        2.66        5.50     31.26 o 
   5  11   3      251.52      287.04     19.34 o 
   6  11   3      368.11      350.53     25.47 o 
   7  11   3      814.39      718.11     49.19 o 
   8  11   3       11.05      -15.26     23.57 o 
   9  11   3        0.08       -0.52     20.36 o 
  10  11   3      310.51      379.72     65.50 o 
 -11  12   3        5.78        7.42     27.54 o 
 -10  12   3      328.87      332.15     35.78 o 
  -9  12   3       13.34        6.77     22.10 o 
  -8  12   3      816.99      882.26     56.59 o 
  -7  12   3       31.23       28.23     26.42 o 
  -6  12   3       93.41      147.25     67.94 o 
  -5  12   3        2.40        1.47     19.72 o 
  -4  12   3       72.95      108.68     24.13 o 
  -3  12   3      314.41      346.21     19.54 o 
  -2  12   3       15.67       15.73     20.47 o 
  -1  12   3     1525.22     1412.03     40.00 o 
   0  12   3       22.28       27.57     21.70 o 
   1  12   3      101.90       87.44     21.38 o 
   2  12   3      210.91      193.38     32.50 o 
   3  12   3      139.99      128.79     33.97 o 
   4  12   3       33.27       31.22     22.96 o 
   5  12   3        4.66       19.43     23.01 o 
   6  12   3        6.32       23.21     18.44 o 
   7  12   3       33.32       47.41     16.44 o 
   8  12   3       40.20       30.08     20.96 o 
   9  12   3       73.04       84.47     26.98 o 
 -10  13   3      170.12      163.66     31.10 o 
  -9  13   3       97.45      109.54     20.71 o 
  -8  13   3       76.07       37.43     24.51 o 
  -7  13   3     1007.87     1042.81    100.60 o 
  -6  13   3      331.86      384.86     35.41 o 
  -5  13   3       53.44       27.47     20.14 o 
  -4  13   3     1518.77     1486.90     82.69 o 
  -3  13   3        1.84       12.47     23.27 o 
  -2  13   3      293.91      274.32     23.88 o 
  -1  13   3      104.41       98.08     29.59 o 
   0  13   3      417.54      448.81     24.17 o 
   1  13   3      602.84      596.45     24.58 o 
   2  13   3      803.70      772.49     24.49 o 
   3  13   3     3865.73     3772.82    233.98 o 
   4  13   3        2.16       -8.53     34.26 o 
   5  13   3        4.62       17.71     35.45 o 
   6  13   3       14.21        5.37     25.22 o 
   7  13   3       24.18       66.15     31.42 o 
   8  13   3       59.63       46.05     25.56 o 
 -10  14   3      576.59      573.37     29.49 o 
  -9  14   3       17.60       28.23     17.90 o 
  -8  14   3       13.39        2.49     22.06 o 
  -7  14   3       86.78       83.62     24.39 o 
  -6  14   3        0.25       -0.66     22.58 o 
  -5  14   3       99.63      134.41     23.82 o 
  -4  14   3        3.32      -12.82     20.05 o 
  -3  14   3       21.93       42.94     23.28 o 
  -2  14   3       46.57       54.69     19.63 o 
  -1  14   3      136.78      150.54     23.51 o 
   0  14   3        0.93        7.56     29.82 o 
   1  14   3       89.32       92.37     23.88 o 
   2  14   3        1.01       -6.91     23.02 o 
   3  14   3       76.66       79.37     34.43 o 
   4  14   3       49.25       46.79     23.02 o 
   5  14   3       84.08       86.67     32.36 o 
   6  14   3       55.92       36.18     18.10 o 
   7  14   3      188.53      225.07     29.73 o 
   8  14   3       62.70       68.30     24.85 o 
  -9  15   3       54.67       15.87     27.84 o 
  -8  15   3       96.61       96.79     19.65 o 
  -7  15   3        2.95       20.98     28.60 o 
  -6  15   3       15.16       40.17     25.80 o 
  -5  15   3       67.31       61.18     23.42 o 
  -4  15   3      106.13      112.50     19.62 o 
  -3  15   3       25.51       36.42     19.41 o 
  -2  15   3       53.28       58.15     23.52 o 
  -1  15   3       13.73       32.52     23.62 o 
   0  15   3     1913.75     1775.41     54.00 o 
   1  15   3       97.97       69.45     23.24 o 
   2  15   3      581.79      614.80     24.64 o 
   3  15   3      416.15      435.20     71.16 o 
   4  15   3      310.89      332.19     34.01 o 
   5  15   3       67.43       95.74     31.51 o 
   6  15   3        8.24       13.20     15.41 o 
   7  15   3       14.57       17.33     25.05 o 
  -8  16   3       94.40      118.75     21.72 o 
  -7  16   3        1.12        3.52     24.51 o 
  -6  16   3        6.65        7.28     21.20 o 
  -5  16   3        0.23        0.26     22.29 o 
  -4  16   3      127.48       98.31     21.31 o 
  -3  16   3       57.02       46.37     17.95 o 
  -2  16   3        6.79       17.66     21.74 o 
  -1  16   3       31.11       30.85     22.37 o 
   0  16   3      117.73      104.47     22.59 o 
   1  16   3      576.41      558.82     23.54 o 
   2  16   3        1.95       -8.78     20.79 o 
   3  16   3        8.20       11.10     19.79 o 
   4  16   3      197.12      186.27     40.88 o 
   5  16   3      223.43      172.13     54.80 o 
   6  16   3      705.91      816.72     28.86 o 
  -7  17   3       17.69       15.32     15.23 o 
  -6  17   3        5.44       17.02     17.35 o 
  -5  17   3      114.41      115.23     19.41 o 
  -4  17   3       96.29       71.93     31.19 o 
  -3  17   3      165.34      130.51     32.16 o 
  -2  17   3        0.92       -8.83     19.78 o 
  -1  17   3      358.56      296.93     45.96 o 
   0  17   3        0.46        8.85     20.07 o 
   1  17   3      140.89      144.70     20.15 o 
   2  17   3       92.59       84.47     18.70 o 
   3  17   3       86.83       80.87     17.63 o 
   5  17   3       15.16       35.10     22.51 o 
  -5  18   3        1.47        7.28     21.69 o 
  -4  18   3        5.08       -1.68     23.42 o 
  -3  18   3       12.55       16.85     50.41 o 
  -2  18   3      240.84      230.60     62.26 o 
  -1  18   3       39.22       35.04     22.86 o 
   0  18   3       13.74       32.21     16.86 o 
   1  18   3       47.83       40.68     16.23 o 
   2  18   3        6.93       16.36     14.85 o 
   3  18   3      194.81      167.69     14.31 o 
  -3  19   3       67.38       72.84     20.12 o 
  -2  19   3       13.60       14.35     21.31 o 
  -1  19   3        8.64       15.20     20.53 o 
   0  19   3      122.68      123.60     19.89 o 
   1  19   3       97.37      109.49     18.46 o 
   1 -19   4       13.01        8.28     13.87 o 
   2 -19   4      134.16      111.54     14.23 o 
   3 -19   4       23.07       27.84     14.25 o 
  -1 -18   4        0.19       24.24     21.73 o 
   0 -18   4       45.23       29.11     15.29 o 
   1 -18   4        4.64       -1.26     16.92 o 
   2 -18   4      222.93      216.65     18.58 o 
   3 -18   4      311.45      301.37     19.05 o 
   4 -18   4        1.38      -12.69     27.44 o 
   5 -18   4       94.05      116.53     17.42 o 
   0 -17   4       36.28       24.38     22.32 o 
   1 -17   4        0.87        5.15     20.32 o 
   2 -17   4        0.37        9.19     21.63 o 
   3 -17   4      124.12      130.50     22.52 o 
   4 -17   4        6.51      -26.78     32.21 o 
   5 -17   4       38.99       39.75     21.05 o 
   6 -17   4        2.60        4.58     18.96 o 
   7 -17   4      164.40      217.64     22.79 o 
  -6 -16   4      123.18       85.08     43.63 o 
  -5 -16   4       35.58       27.03     45.11 o 
  -4 -16   4      165.64       82.31     23.37 o 
  -2 -16   4       16.95       10.09     26.45 o 
  -1 -16   4       69.22       64.26     24.82 o 
   0 -16   4       29.35       28.37     20.46 o 
   1 -16   4      390.91      289.67     22.62 o 
   2 -16   4       88.71       91.69     28.65 o 
   3 -16   4       87.98      109.70     24.26 o 
   4 -16   4        3.64        7.23     24.27 o 
   5 -16   4       31.93       46.24     23.63 o 
   6 -16   4        1.57      -11.01     31.70 o 
   7 -16   4      136.00      135.75     27.71 o 
   8 -16   4        9.61       11.40     17.08 o 
  -8 -15   4        5.41      -13.13     20.56 o 
  -7 -15   4       46.97       41.63     16.20 o 
  -6 -15   4      207.34      152.10     22.66 o 
  -5 -15   4      119.53       79.28     29.81 o 
  -4 -15   4       11.34       14.95     28.77 o 
  -3 -15   4       61.13       43.07     24.75 o 
  -2 -15   4       34.98       21.38     55.25 o 
  -1 -15   4        7.45       23.52     19.75 o 
   0 -15   4      120.49       91.40     21.37 o 
   1 -15   4       22.89       35.45     22.70 o 
   2 -15   4      133.83       98.47     31.49 o 
   3 -15   4      100.27      142.47     32.15 o 
   4 -15   4        1.05       11.52     25.80 o 
   5 -15   4        0.82        7.19     25.80 o 
   6 -15   4      174.16      195.44     25.52 o 
   7 -15   4       82.09       88.18     22.91 o 
   8 -15   4       50.50       13.40     32.88 o 
   9 -15   4        0.52       -0.71     16.01 o 
  -8 -14   4       79.57       54.92     26.85 o 
  -7 -14   4      694.37      593.57     21.61 o 
  -6 -14   4        0.84       -2.81     27.00 o 
  -5 -14   4      190.76      202.25     28.28 o 
  -4 -14   4      371.08      358.17     33.00 o 
  -3 -14   4      480.07      362.03     60.56 o 
  -2 -14   4      951.24      810.90     22.74 o 
  -1 -14   4       45.78       43.30     15.84 o 
   0 -14   4      119.84      101.77     21.20 o 
   1 -14   4      908.20      924.00     24.63 o 
   2 -14   4       45.91       47.23     34.32 o 
   3 -14   4       52.82       68.07     44.41 o 
   4 -14   4      141.04      160.23     26.45 o 
   5 -14   4       44.58       22.18     37.40 o 
   6 -14   4      730.76      802.45     28.63 o 
   7 -14   4     1502.59     1687.15     42.14 o 
   8 -14   4       11.93        3.07     22.29 o 
   9 -14   4      197.63      237.08     25.78 o 
  -9 -13   4        1.26       18.22     26.66 o 
  -8 -13   4        3.66       20.46     20.41 o 
  -7 -13   4        2.55       -5.46     22.41 o 
  -6 -13   4       27.71       31.96     30.15 o 
  -5 -13   4       53.92       61.53     22.39 o 
  -4 -13   4        7.39        6.78     16.15 o 
  -3 -13   4       74.79       62.19     20.03 o 
  -2 -13   4       27.42       46.81     19.86 o 
  -1 -13   4      273.53      265.24     16.10 o 
   0 -13   4        0.62        6.54     15.54 o 
   1 -13   4      137.61      107.16     21.31 o 
   2 -13   4      409.87      415.83     24.13 o 
   3 -13   4     3332.30     3490.12    287.63 o 
   4 -13   4      288.01      291.55     28.62 o 
   5 -13   4     1120.11     1096.00     43.22 o 
   6 -13   4      484.37      494.05     28.56 o 
   7 -13   4       58.80       75.52     26.51 o 
   8 -13   4        9.28       11.98     24.02 o 
   9 -13   4      206.50      224.67     21.75 o 
  10 -13   4        0.13      -12.36     20.39 o 
 -10 -12   4        6.92       26.96     16.69 o 
  -9 -12   4        3.04       12.68     20.74 o 
  -8 -12   4       36.44       39.34     32.53 o 
  -7 -12   4     1194.91     1176.51     35.34 o 
  -6 -12   4      296.05      313.66     33.66 o 
  -5 -12   4     2444.04     2551.37     58.22 o 
  -4 -12   4      525.75      497.81     56.45 o 
  -3 -12   4      835.34      804.05     34.22 o 
  -2 -12   4        9.90       30.07     17.08 o 
  -1 -12   4      175.88      179.06     21.28 o 
   0 -12   4       62.99       77.28     14.68 o 
   1 -12   4       30.95       42.27     16.20 o 
   2 -12   4      263.96      278.19     20.66 o 
   3 -12   4        7.93        6.90     22.74 o 
   4 -12   4     4196.31     4654.41    545.30 o 
   5 -12   4     6446.54     7285.04     64.01 o 
   6 -12   4     1197.32     1358.94    101.99 o 
   7 -12   4     6219.91     6758.88     52.61 o 
   8 -12   4     2421.97     2688.70     54.46 o 
   9 -12   4      439.37      451.85     67.34 o 
  10 -12   4      194.57      194.95     27.36 o 
 -10 -11   4       89.59      103.75     20.32 o 
  -9 -11   4       30.56      255.69    157.78 o 
  -8 -11   4       14.66       43.35     34.44 o 
  -7 -11   4       11.22       33.51     31.59 o 
  -6 -11   4      290.92      305.25     30.31 o 
  -5 -11   4      123.28      125.01     16.17 o 
  -4 -11   4       13.38       21.88     15.16 o 
  -3 -11   4        1.91       -1.53     14.28 o 
  -2 -11   4       49.93       46.89      9.82 o 
  -1 -11   4        0.09       -4.68     11.21 o 
   0 -11   4       29.34       21.68     15.95 o 
   1 -11   4        5.22       14.31     11.80 o 
   2 -11   4        7.06        8.38     11.79 o 
   3 -11   4       26.79       44.49     16.13 o 
   4 -11   4     1149.35     1214.84    132.58 o 
   5 -11   4      550.86      529.30     26.02 o 
   6 -11   4     1061.63     1160.40     59.31 o 
   7 -11   4      531.59      571.72     35.73 o 
   8 -11   4      203.17      207.28     26.54 o 
   9 -11   4      276.05      278.33     26.40 o 
  10 -11   4        1.48        2.42     28.01 o 
  11 -11   4      157.75      185.01     21.81 o 
 -11 -10   4       79.42       77.07     26.18 o 
 -10 -10   4     1034.09     1288.23    133.68 o 
  -9 -10   4       94.95      115.44     26.22 o 
  -8 -10   4      250.93      267.55     37.21 o 
  -7 -10   4     2713.09     3082.66    245.04 o 
  -6 -10   4       24.55       20.62     24.87 o 
  -5 -10   4     1440.85     1420.74    160.68 o 
  -4 -10   4      210.36      224.10     17.04 o 
  -3 -10   4      209.21      201.43     13.80 o 
  -2 -10   4     1079.97     1099.19     21.48 o 
  -1 -10   4        0.09        2.11      6.68 o 
   0 -10   4      151.56      155.17      9.95 o 
   1 -10   4      319.54      354.90     12.62 o 
   2 -10   4      852.49      917.27     20.94 o 
   3 -10   4      512.77      478.99     13.64 o 
   4 -10   4       42.72       72.46     12.20 o 
   5 -10   4     2646.86     2710.85     70.79 o 
   6 -10   4      103.84       94.21     24.96 o 
   7 -10   4     1118.26     1159.18     37.52 o 
   8 -10   4      204.79      253.13     26.48 o 
   9 -10   4     1017.47     1051.56    133.30 o 
  10 -10   4      713.06      751.67     32.50 o 
  11 -10   4       33.02       47.37     22.68 o 
 -11  -9   4       78.80      100.06     20.22 o 
 -10  -9   4      563.19      598.65     37.44 o 
  -9  -9   4      152.98      183.39     35.66 o 
  -8  -9   4       61.22       86.34     27.00 o 
  -7  -9   4      120.84      159.60     26.12 o 
  -6  -9   4       66.53       65.57     16.78 o 
  -5  -9   4       17.52        6.42     15.10 o 
  -4  -9   4      236.89      226.74     13.05 o 
  -3  -9   4     1622.52     1596.50     43.84 o 
  -2  -9   4     1701.11     1642.86     23.46 o 
  -1  -9   4       23.77       33.53      6.42 o 
   0  -9   4       58.77       58.02      5.78 o 
   1  -9   4        0.01       12.51      9.14 o 
   2  -9   4      164.72      162.37      9.33 o 
   3  -9   4       75.08       91.74     10.18 o 
   4  -9   4      278.30      282.76     15.05 o 
   5  -9   4      155.32      152.04     12.63 o 
   6  -9   4       45.78       46.58     15.94 o 
   7  -9   4      314.41      330.50     31.08 o 
   8  -9   4      920.52      904.35     72.78 o 
   9  -9   4      159.13      169.75     24.95 o 
  10  -9   4        4.17       48.86     21.95 o 
  11  -9   4       33.21       40.76     24.63 o 
 -12  -8   4       87.84      111.15     16.57 o 
 -11  -8   4      231.32      267.78     22.68 o 
 -10  -8   4        7.44       26.60     25.49 o 
  -9  -8   4      391.39      431.85     28.23 o 
  -8  -8   4     1275.36     1485.08    193.16 o 
  -7  -8   4      961.88     1109.73     38.05 o 
  -6  -8   4        8.79       14.59     16.35 o 
  -5  -8   4      414.04      466.34     21.17 o 
  -4  -8   4      749.25      801.02     22.47 o 
  -3  -8   4     1684.38     1679.04     41.50 o 
  -2  -8   4     6636.21     7144.33    127.64 o 
  -1  -8   4      536.47      593.70     13.35 o 
   0  -8   4     2058.48     2254.21     39.83 o 
   1  -8   4      292.03      319.91     10.82 o 
   2  -8   4      179.57      182.17      8.76 o 
   3  -8   4     1024.21     1103.45     18.96 o 
   4  -8   4       66.04       55.38     10.02 o 
   5  -8   4       15.73       25.88     11.67 o 
   6  -8   4      516.80      497.57     21.94 o 
   7  -8   4        0.75        1.89     22.09 o 
   8  -8   4       34.63       36.45     18.26 o 
   9  -8   4     1246.58     1308.78    230.38 o 
  10  -8   4      547.34      509.65     33.16 o 
  11  -8   4      289.39      312.80     26.47 o 
  12  -8   4        0.67       16.83     19.85 o 
 -12  -7   4       55.75       47.81     18.10 o 
 -11  -7   4      121.73      141.15     22.94 o 
 -10  -7   4        3.49       -8.07     25.93 o 
  -9  -7   4       11.19       26.33     26.54 o 
  -8  -7   4      101.57       68.26     40.09 o 
  -7  -7   4      218.34      208.43     30.80 o 
  -6  -7   4      107.61      107.33     12.73 o 
  -5  -7   4      546.67      513.95     19.00 o 
  -4  -7   4      292.40      297.62     11.66 o 
  -3  -7   4      703.05      710.52     15.69 o 
  -2  -7   4     2332.61     2266.82     19.73 o 
  -1  -7   4      811.95      843.97     12.39 o 
   0  -7   4     2616.32     2692.28     41.99 o 
   1  -7   4        1.12        7.60      3.80 o 
   2  -7   4        0.04        4.99      4.41 o 
   3  -7   4       13.20       24.50      8.95 o 
   4  -7   4        9.84       12.32      9.25 o 
   5  -7   4        0.11       15.69     10.01 o 
   6  -7   4      116.91      119.20     14.58 o 
   7  -7   4       71.06       53.19     15.88 o 
   8  -7   4       30.89       42.28     21.21 o 
   9  -7   4      249.63      210.56     64.24 o 
  10  -7   4        3.82       14.80     20.12 o 
  11  -7   4        3.65       15.63     52.96 o 
  12  -7   4      105.22       87.15     20.74 o 
 -12  -6   4        0.61       11.10     19.39 o 
 -11  -6   4      412.46      429.53     24.23 o 
 -10  -6   4        6.88       16.64     25.83 o 
  -9  -6   4       16.64       38.20     51.69 o 
  -8  -6   4      461.82      490.11     34.53 o 
  -7  -6   4        5.51       20.41     16.39 o 
  -6  -6   4       33.54       58.52     12.34 o 
  -5  -6   4      668.74      701.26     25.95 o 
  -4  -6   4      907.75      934.48     33.76 o 
  -3  -6   4     1634.21     1746.35     37.25 o 
  -2  -6   4     3209.17     3294.22     22.79 o 
  -1  -6   4     3195.83     3200.37     43.01 o 
   0  -6   4     4412.38     4513.82     60.74 o 
   1  -6   4    18173.76    19159.20    210.57 o 
   2  -6   4       10.37       15.79      4.86 o 
   3  -6   4      760.22      705.81     34.08 o 
   4  -6   4      754.41      896.57     19.78 o 
   5  -6   4       87.78      108.65     10.50 o 
   6  -6   4        2.03       26.49     11.80 o 
   7  -6   4       39.40       29.37     15.18 o 
   8  -6   4       19.99        6.20     21.24 o 
   9  -6   4      255.48      206.35     37.29 o 
  10  -6   4        0.12        7.30     21.43 o 
  11  -6   4      230.73      158.09     42.59 o 
  12  -6   4      140.02      100.13     20.66 o 
 -12  -5   4        5.50       19.61     19.81 o 
 -11  -5   4       32.69       61.25     24.25 o 
 -10  -5   4       40.62       59.69     58.70 o 
  -9  -5   4       27.98       17.68     25.11 o 
  -8  -5   4       11.93       18.01     17.47 o 
  -7  -5   4       88.73       90.58     17.43 o 
  -6  -5   4      151.29      162.54     10.60 o 
  -5  -5   4      434.13      444.46     16.76 o 
  -4  -5   4      304.06      268.93     16.46 o 
  -3  -5   4      534.75      523.42     11.45 o 
  -2  -5   4      229.84      208.35      4.35 o 
  -1  -5   4      205.21      199.52      4.64 o 
   0  -5   4      424.64      399.59      6.00 o 
   1  -5   4      120.96      128.43      2.57 o 
   2  -5   4       26.08       28.07      5.06 o 
   3  -5   4        4.90        1.15      2.18 o 
   4  -5   4       38.75       34.67      3.57 o 
   5  -5   4       15.80       10.46      9.03 o 
   6  -5   4       67.72       67.14     11.21 o 
   7  -5   4        5.28       -0.41     14.18 o 
   8  -5   4      154.86      173.03     21.18 o 
   9  -5   4       91.97      106.55     41.51 o 
  10  -5   4        1.96      -11.09     21.63 o 
  11  -5   4       29.86       23.85     19.49 o 
  12  -5   4      122.70       69.49     19.63 o 
 -13  -4   4       25.77       33.27     18.76 o 
 -12  -4   4        5.19       11.39     20.31 o 
 -11  -4   4      423.90      453.70     25.19 o 
 -10  -4   4      419.10      450.50     44.63 o 
  -9  -4   4      207.09      191.58     24.89 o 
  -8  -4   4     2002.49     2056.04     89.89 o 
  -7  -4   4       58.74       53.36     12.82 o 
  -6  -4   4     2000.70     2143.08     47.05 o 
  -5  -4   4      101.68      115.83     11.33 o 
  -4  -4   4     2886.43     3042.02     87.93 o 
  -3  -4   4     2565.43     2414.85     53.44 o 
  -2  -4   4     1243.26     1173.10     27.73 o 
  -1  -4   4    10526.08    10352.10    146.67 o 
   0  -4   4     1817.88     1745.60     10.66 o 
   1  -4   4      311.91      309.01      6.72 o 
   2  -4   4     2288.30     2326.33     44.70 o 
   3  -4   4     1281.08     1494.04     22.49 o 
   4  -4   4     2386.34     2518.58     34.94 o 
   5  -4   4        0.52        7.63      5.08 o 
   6  -4   4      182.51      174.50     13.53 o 
   7  -4   4      362.97      396.37     24.92 o 
   8  -4   4        0.17        5.68     30.10 o 
   9  -4   4      794.91      765.89     67.65 o 
  10  -4   4      239.69      245.67     22.75 o 
  11  -4   4       29.08       17.66     19.93 o 
  12  -4   4      195.96      159.12     31.33 o 
 -13  -3   4        4.93       10.11     15.21 o 
 -12  -3   4       12.67       18.31     20.98 o 
 -11  -3   4      245.08      208.74     24.36 o 
 -10  -3   4      227.86      231.40     24.76 o 
  -9  -3   4      266.76      276.10     27.48 o 
  -8  -3   4      143.92      148.41     17.19 o 
  -7  -3   4        1.19       13.72     11.20 o 
  -6  -3   4      576.55      589.34     18.78 o 
  -5  -3   4      131.91      122.05      8.85 o 
  -4  -3   4       89.79       90.39      8.15 o 
  -3  -3   4     1163.41      981.98     20.96 o 
  -2  -3   4      632.12      564.08     11.61 o 
  -1  -3   4      930.51      829.80     13.32 o 
   0  -3   4       33.94       40.32      3.89 o 
   1  -3   4       25.09       23.68      5.73 o 
   2  -3   4      150.35      162.26      6.28 o 
   3  -3   4       74.68       75.41      3.04 o 
   4  -3   4       61.20       71.12      4.24 o 
   5  -3   4       23.01       26.05      5.43 o 
   6  -3   4      176.13      160.43      7.92 o 
   7  -3   4       16.65       12.21     16.84 o 
   8  -3   4        9.31       15.25     20.32 o 
   9  -3   4      103.15      106.42     22.49 o 
  10  -3   4       46.61       35.34     22.36 o 
  11  -3   4        0.85       -5.85     20.38 o 
  12  -3   4       36.50       17.41     26.46 o 
 -13  -2   4       25.91       50.55     22.37 o 
 -12  -2   4      131.27       75.16     31.28 o 
 -11  -2   4        8.14       19.42     23.55 o 
 -10  -2   4        5.31       -6.60     23.86 o 
  -9  -2   4        7.16       13.01     18.16 o 
  -8  -2   4     3922.00     3866.94    116.92 o 
  -7  -2   4      689.33      718.30     21.05 o 
  -6  -2   4        1.63       16.49      9.28 o 
  -5  -2   4     3591.65     3717.35     77.25 o 
  -4  -2   4      370.56      454.76     11.00 o 
  -3  -2   4     2366.04     2192.05     42.73 o 
  -2  -2   4      199.80      159.04      6.74 o 
  -1  -2   4     3009.59     2753.44     46.48 o 
   0  -2   4     2630.22     2196.32     18.02 o 
   1  -2   4     6000.83     5706.77    104.83 o 
   2  -2   4     3428.07     3089.18     41.87 o 
   3  -2   4      726.56      782.14      7.78 o 
   4  -2   4     3145.75     3502.39     56.68 o 
   5  -2   4     1729.10     1776.54     27.19 o 
   6  -2   4     1096.52      943.03     24.45 o 
   7  -2   4        9.74       22.49     11.33 o 
   8  -2   4     1088.45     1063.87     48.04 o 
   9  -2   4      215.39      216.36     29.81 o 
  10  -2   4      243.52      216.72     22.84 o 
  11  -2   4       49.65       40.38     27.37 o 
  12  -2   4       25.95       18.47     28.23 o 
 -13  -1   4      221.00      243.98     23.59 o 
 -12  -1   4      124.63      101.45     33.60 o 
 -11  -1   4        7.96        2.90     22.56 o 
 -10  -1   4       98.59       85.41     18.86 o 
  -9  -1   4      544.82      509.74     21.75 o 
  -8  -1   4       38.48       52.34     16.05 o 
  -7  -1   4      106.43      111.94      9.81 o 
  -6  -1   4      196.06      220.60      8.80 o 
  -5  -1   4       89.17       78.08      8.80 o 
  -4  -1   4      674.55      669.39     16.17 o 
  -3  -1   4      268.60      240.65      9.89 o 
  -2  -1   4      356.93      329.37      8.61 o 
  -1  -1   4     1357.98     1206.62     11.85 o 
   0  -1   4       22.04       22.65      2.62 o 
   1  -1   4      211.26      179.57      3.45 o 
   2  -1   4      600.64      508.55     11.36 o 
   3  -1   4      211.52      197.55      4.50 o 
   4  -1   4      904.05      934.37      8.62 o 
   5  -1   4      377.87      337.10      8.11 o 
   6  -1   4      111.78      114.20      7.86 o 
   7  -1   4      106.21       84.00     11.28 o 
   8  -1   4        1.12        2.49     14.89 o 
   9  -1   4      220.07      252.04     23.45 o 
  10  -1   4       64.74       51.45     22.44 o 
  11  -1   4       15.69       12.65     24.53 o 
  12  -1   4        0.77       -2.13     29.43 o 
  13  -1   4       34.08        4.48     23.19 o 
 -13   0   4      294.43      324.94     24.02 o 
 -12   0   4       27.61       46.84     26.47 o 
 -11   0   4        2.25        2.31     17.68 o 
 -10   0   4     1737.58     1540.74     81.07 o 
  -9   0   4      302.01      305.04     18.36 o 
  -8   0   4      112.92       97.25     17.82 o 
  -7   0   4     1547.27     1605.85     39.59 o 
  -6   0   4       14.49       33.42      8.16 o 
  -5   0   4       34.57       38.30      3.91 o 
  -4   0   4      751.18      642.93     11.83 o 
  -3   0   4      171.67      169.07      6.02 o 
  -2   0   4     1367.84     1396.39     13.50 o 
  -1   0   4    52814.97    48411.08    309.78 o 
   0   0   4      172.29      160.95      3.72 o 
   1   0   4    20471.49    19646.21    146.22 o 
   2   0   4     9770.58     9125.35     79.64 o 
   3   0   4    14755.73    15018.66     97.55 o 
   4   0   4     8323.87     8174.40    101.10 o 
   5   0   4     3199.59     3370.96     26.62 o 
   6   0   4     4502.20     4477.83     59.95 o 
   7   0   4      347.85      347.93     12.29 o 
   8   0   4        0.16       11.13     15.90 o 
   9   0   4     4353.90     4407.77    143.38 o 
  10   0   4     2417.74     2270.28     33.24 o 
  11   0   4        9.04       16.20     20.18 o 
  12   0   4      156.97      116.13     31.10 o 
  13   0   4      157.40       95.06     23.75 o 
 -13   1   4      346.19      387.72     45.33 o 
 -12   1   4      532.60      588.41     28.93 o 
 -11   1   4        6.13        7.61     21.53 o 
 -10   1   4        0.94       17.00     22.04 o 
  -9   1   4      609.47      506.89     32.58 o 
  -8   1   4       18.20       30.19     12.26 o 
  -7   1   4      107.98      121.66      9.02 o 
  -6   1   4       75.84       79.37      7.95 o 
  -5   1   4       22.21       26.63      6.03 o 
  -4   1   4        2.47        8.45      5.04 o 
  -3   1   4     5850.71     5465.71    100.04 o 
  -2   1   4      543.51      526.11      5.55 o 
  -1   1   4      115.13      121.34      3.35 o 
   0   1   4       12.59       10.31      2.96 o 
   1   1   4      623.45      572.52      4.63 o 
   2   1   4      903.35      839.96     13.29 o 
   3   1   4     2355.50     2312.66     19.67 o 
   4   1   4        3.65        6.63      4.48 o 
   5   1   4     1701.20     1729.14     25.78 o 
   6   1   4      160.40      176.06      9.92 o 
   7   1   4       76.17       78.53     12.73 o 
   8   1   4       56.56       57.81     16.87 o 
   9   1   4       43.72       49.01     21.42 o 
  10   1   4      533.00      460.77     31.38 o 
  11   1   4       46.00       77.11     36.41 o 
  12   1   4        1.11        2.39     30.57 o 
 -13   2   4     1319.93     1361.06     26.33 o 
 -12   2   4      251.46      240.11     75.48 o 
 -11   2   4      279.13      267.41     26.34 o 
 -10   2   4      126.21      139.42     22.47 o 
  -9   2   4       10.73        7.99     24.95 o 
  -8   2   4       22.61       25.20     11.75 o 
  -7   2   4       65.21       53.84      8.86 o 
  -6   2   4      228.67      215.80      7.18 o 
  -5   2   4      336.07      327.81      7.25 o 
  -4   2   4      362.78      358.49      7.23 o 
  -3   2   4    17610.31    17745.53    225.19 o 
  -2   2   4   101850.56    93644.18    597.76 o 
  -1   2   4     1708.02     1643.30     19.81 o 
   0   2   4    12710.88    12178.33    125.95 o 
   1   2   4      215.90      212.19      4.84 o 
   2   2   4    15562.58    15300.28    166.74 o 
   3   2   4    14105.22    14250.96    112.33 o 
   4   2   4     1201.77     1272.32     20.58 o 
   5   2   4    15007.92    16130.73    254.08 o 
   6   2   4    20047.04    21774.47    383.81 o 
   7   2   4      137.09      162.08     15.20 o 
   8   2   4      845.66      920.77     40.03 o 
   9   2   4      633.58      597.01     38.59 o 
  10   2   4        8.23       -3.90     21.89 o 
  11   2   4       11.04       26.11     21.08 o 
 -13   3   4       10.64      -10.90     19.52 o 
 -12   3   4        2.26        5.86     18.84 o 
 -11   3   4      859.70      851.41     95.50 o 
 -10   3   4       40.61       35.77     22.26 o 
  -9   3   4       55.43       67.00     21.80 o 
  -8   3   4       15.61       33.77     19.08 o 
  -7   3   4      282.43      258.37     14.06 o 
  -6   3   4      379.67      325.03     12.49 o 
  -5   3   4      543.64      522.88     16.59 o 
  -4   3   4        0.37       -0.26      4.01 o 
  -3   3   4      351.01      326.15     10.14 o 
  -2   3   4     6329.61     5960.44    101.47 o 
  -1   3   4     1725.73     1575.06     21.88 o 
   0   3   4     1038.03      972.57     12.47 o 
   1   3   4      784.73      723.10      9.11 o 
   2   3   4     2416.80     2323.99     34.16 o 
   3   3   4      974.29      936.97     14.02 o 
   4   3   4      595.10      672.29     11.62 o 
   5   3   4     2765.25     2785.80     53.64 o 
   6   3   4       29.07       32.88     10.47 o 
   7   3   4      206.36      223.32     16.09 o 
   8   3   4      294.61      298.79     21.31 o 
   9   3   4       27.55       21.44     21.02 o 
  10   3   4      301.58      224.42     39.50 o 
  11   3   4       39.17       48.36     26.51 o 
  12   3   4        0.28        0.26     30.25 o 
 -13   4   4      841.45      820.05     21.73 o 
 -12   4   4      746.04      650.33     79.63 o 
 -11   4   4      503.62      493.18     33.44 o 
 -10   4   4     2308.85     2271.12     27.96 o 
  -9   4   4      227.31      221.34     22.49 o 
  -8   4   4        0.48       -6.05     23.94 o 
  -7   4   4        9.38       22.34     20.89 o 
  -6   4   4      866.97      949.07     28.73 o 
  -5   4   4        4.11       10.13      4.60 o 
  -4   4   4     6450.87     6022.34    176.81 o 
  -3   4   4       38.37       41.06      7.37 o 
  -2   4   4       40.29       29.23      6.77 o 
  -1   4   4    14128.77    13508.02    242.75 o 
   0   4   4      428.77      411.45      5.71 o 
   1   4   4      130.64      112.66      3.41 o 
   2   4   4     2111.65     2203.40     32.91 o 
   3   4   4     1547.55     1676.00     22.49 o 
   4   4   4     6118.25     6361.75    114.09 o 
   5   4   4        0.17        8.53      9.87 o 
   6   4   4      901.87      982.22     29.60 o 
   7   4   4      841.15      825.66     33.17 o 
   8   4   4      391.19      469.14     41.08 o 
   9   4   4        0.11       15.73     22.21 o 
  10   4   4      378.80      329.41     33.98 o 
  11   4   4      147.79      105.36     27.21 o 
 -13   5   4      321.54      272.13     18.77 o 
 -12   5   4      348.72      307.67     22.51 o 
 -11   5   4        4.49        6.54     21.06 o 
 -10   5   4      791.91      809.89     24.70 o 
  -9   5   4        0.90        5.24     21.97 o 
  -8   5   4      907.84      886.66     45.20 o 
  -7   5   4      197.12      178.98     21.90 o 
  -6   5   4      193.76      189.10     10.08 o 
  -5   5   4      106.67       99.32      9.05 o 
  -4   5   4     1523.86     1571.37     34.92 o 
  -3   5   4      527.95      536.14      8.79 o 
  -2   5   4        4.94        3.07      7.16 o 
  -1   5   4        0.51       13.06      6.94 o 
   0   5   4        6.03        8.96      3.10 o 
   1   5   4       80.53       73.47      4.00 o 
   2   5   4      367.40      355.60      8.53 o 
   3   5   4      163.22      163.54      8.20 o 
   4   5   4      863.89      913.10     13.69 o 
   5   5   4      296.57      271.15     11.57 o 
   6   5   4      457.24      515.79     28.06 o 
   7   5   4       24.60       46.87     21.23 o 
   8   5   4      432.58      430.21     25.63 o 
   9   5   4       39.39       47.37     19.26 o 
  10   5   4      189.48      205.87     34.16 o 
  11   5   4        6.06       13.15     21.07 o 
 -12   6   4       18.43       15.75     17.03 o 
 -11   6   4       45.41       43.24     20.93 o 
 -10   6   4      234.68      243.79     23.35 o 
  -9   6   4       47.53       46.05     22.77 o 
  -8   6   4      245.26      212.62     25.05 o 
  -7   6   4       17.19       30.44     16.75 o 
  -6   6   4      154.88      176.42     11.21 o 
  -5   6   4      473.97      526.62     20.01 o 
  -4   6   4     3764.89     3957.69     99.68 o 
  -3   6   4     4135.33     4367.52     87.47 o 
  -2   6   4       92.20       91.83      8.55 o 
  -1   6   4       70.54       71.32      8.08 o 
   0   6   4       88.76       93.93      4.24 o 
   1   6   4       97.14       99.57      4.08 o 
   2   6   4      509.44      506.14     10.69 o 
   3   6   4      537.05      633.68     10.30 o 
   4   6   4       26.83       40.88      9.47 o 
   5   6   4     3190.77     3317.02     56.71 o 
   6   6   4      170.59      197.65     18.96 o 
   7   6   4      151.83      132.87     18.62 o 
   8   6   4      577.36      598.62     46.37 o 
   9   6   4      509.47      469.33     48.29 o 
  10   6   4       98.80       61.70     38.44 o 
  11   6   4      419.26      447.80     21.82 o 
  12   6   4       15.61      -18.49     50.53 o 
 -12   7   4      110.69       92.06     15.99 o 
 -11   7   4       91.68       78.17     22.92 o 
 -10   7   4      174.13      157.76     22.57 o 
  -9   7   4        0.21        9.00     39.67 o 
  -8   7   4     1614.03     1596.51     60.93 o 
  -7   7   4       73.73       72.10     16.71 o 
  -6   7   4       48.56       50.34     22.82 o 
  -5   7   4      103.29       88.69     10.43 o 
  -4   7   4       54.91       43.01     10.31 o 
  -3   7   4      947.54     1083.29     25.20 o 
  -2   7   4     1024.09     1046.32     30.89 o 
  -1   7   4      126.86      133.57      7.82 o 
   0   7   4      261.26      249.67     10.37 o 
   1   7   4      135.51      134.25      5.49 o 
   2   7   4      392.58      419.65     14.48 o 
   3   7   4      123.95      125.83     10.13 o 
   4   7   4       72.48       68.13     10.29 o 
   5   7   4        0.30       -0.52     15.44 o 
   6   7   4      150.22      156.10     17.65 o 
   7   7   4       54.92       85.40     18.91 o 
   8   7   4       12.60        6.48     23.21 o 
   9   7   4       86.62       88.09     18.98 o 
  10   7   4       59.08       64.38     23.53 o 
  11   7   4       21.34       28.26     18.49 o 
 -12   8   4      179.76      169.63     22.77 o 
 -11   8   4       85.93       94.85     27.67 o 
 -10   8   4      631.01      651.95     30.95 o 
  -9   8   4       16.42       41.61     32.26 o 
  -8   8   4      314.47      373.29     60.86 o 
  -7   8   4       11.91       11.66     18.16 o 
  -6   8   4      142.60      134.46     16.66 o 
  -5   8   4     2110.58     2105.34     89.87 o 
  -4   8   4       69.03       54.79     10.46 o 
  -3   8   4     1459.03     1689.41     42.16 o 
  -2   8   4       36.16       46.14      9.30 o 
  -1   8   4     3661.25     4330.82     54.24 o 
   0   8   4       53.73       40.37      7.89 o 
   1   8   4      663.89      816.91     14.12 o 
   2   8   4     4647.58     5056.91     61.51 o 
   3   8   4      121.18      121.75     10.20 o 
   4   8   4      339.89      311.89     24.44 o 
   5   8   4       17.93       17.37     16.77 o 
   6   8   4     1340.75     1453.86     26.50 o 
   7   8   4      610.28      592.83     27.54 o 
   8   8   4        2.51       23.46     19.21 o 
   9   8   4      108.18      112.01     25.46 o 
  10   8   4       90.81      125.15     23.10 o 
  11   8   4        0.72        5.28     16.41 o 
 -12   9   4        2.69        7.96     26.97 o 
 -11   9   4        1.01       19.36     16.74 o 
 -10   9   4       93.86       94.73     20.66 o 
  -9   9   4       11.90       22.93     26.40 o 
  -8   9   4       28.55       44.40     19.54 o 
  -7   9   4      355.09      388.37     30.09 o 
  -6   9   4       96.88      107.93     18.17 o 
  -5   9   4       29.46       55.07     16.59 o 
  -4   9   4     1252.84     1413.02     42.47 o 
  -3   9   4       15.73       22.30     11.94 o 
  -2   9   4      992.33     1046.03     25.54 o 
  -1   9   4       10.64       15.39      8.84 o 
   0   9   4      833.97      827.94     26.84 o 
   1   9   4        8.34       19.09     11.86 o 
   2   9   4       58.24       56.74     11.92 o 
   3   9   4       92.24       93.16     14.58 o 
   4   9   4       49.35       51.79     16.30 o 
   5   9   4      274.68      268.33     18.49 o 
   6   9   4      107.21      113.57     19.59 o 
   7   9   4        2.38        6.38     19.75 o 
   8   9   4      168.76      169.04     19.66 o 
   9   9   4       88.25       80.10     23.59 o 
  10   9   4        7.44       20.14     20.19 o 
 -12  10   4       29.33       10.09     24.91 o 
 -11  10   4      171.73      143.39     36.95 o 
 -10  10   4       77.81       72.46     19.24 o 
  -9  10   4      359.32      269.01     33.75 o 
  -8  10   4       70.72       76.87     20.10 o 
  -7  10   4      176.12      168.59     23.17 o 
  -6  10   4      265.01      315.96     19.84 o 
  -5  10   4        4.86        0.65     18.31 o 
  -4  10   4      248.50      246.17     17.46 o 
  -3  10   4      227.34      263.33     16.68 o 
  -2  10   4      837.68      871.35     28.72 o 
  -1  10   4      719.54      719.48     13.49 o 
   0  10   4       17.99        8.20     29.79 o 
   1  10   4       98.48      122.26     20.08 o 
   2  10   4      117.76      130.42     25.77 o 
   3  10   4      117.55      157.91     28.86 o 
   4  10   4      724.32      734.29     23.24 o 
   5  10   4       10.29       22.23     18.87 o 
   6  10   4      135.49      111.45     19.77 o 
   7  10   4       23.64       14.81     19.38 o 
   8  10   4        4.43       17.15     18.11 o 
   9  10   4       14.85        9.86     21.40 o 
  10  10   4        0.23       11.00     21.79 o 
 -11  11   4        0.88        5.04     30.24 o 
 -10  11   4      541.80      362.72     93.19 o 
  -8  11   4      485.17      405.15     25.04 o 
  -7  11   4      365.06      383.57     25.96 o 
  -6  11   4      215.18      224.65     20.78 o 
  -5  11   4       55.26       58.84     19.83 o 
  -4  11   4      137.73      145.88     21.28 o 
  -3  11   4      215.76      236.04     21.01 o 
  -2  11   4       40.66       44.32     20.59 o 
  -1  11   4      456.67      443.40     20.75 o 
   0  11   4        2.27        6.62     19.91 o 
   1  11   4      210.25      230.02     29.88 o 
   2  11   4      722.52      719.97     23.88 o 
   4  11   4        0.97      -32.35     33.40 o 
   5  11   4       23.66       38.35     31.57 o 
   6  11   4       25.26       33.15     19.48 o 
   7  11   4        2.62        7.37     18.27 o 
   8  11   4        0.04       10.09     21.98 o 
   9  11   4       11.88       27.29     18.83 o 
 -11  12   4      362.65      399.25     30.67 o 
 -10  12   4       32.82       45.19     33.72 o 
  -9  12   4       43.97       41.64     18.34 o 
  -8  12   4     1515.34     1460.78     48.81 o 
  -7  12   4     1229.97     1114.80     98.72 o 
  -6  12   4       34.18       19.79     30.26 o 
  -5  12   4      670.55      695.80     63.96 o 
  -4  12   4        7.76       18.56     20.12 o 
  -3  12   4       48.21       42.62     19.09 o 
  -2  12   4      154.18      145.69     22.06 o 
  -1  12   4      288.87      271.44     22.91 o 
   0  12   4      228.00      268.95     22.98 o 
   1  12   4       26.28       26.15     33.51 o 
   2  12   4      715.63      741.76     36.06 o 
   3  12   4       37.01       42.39     24.36 o 
   4  12   4       14.35       28.86     24.27 o 
   5  12   4       30.24       53.64     29.64 o 
   6  12   4      285.47      266.65     26.81 o 
   7  12   4       48.98       29.41     24.49 o 
   8  12   4       28.28       26.67     19.21 o 
   9  12   4      130.38      107.14     25.22 o 
 -10  13   4      425.96      457.23     32.37 o 
  -9  13   4        0.24       11.83     27.06 o 
  -8  13   4       12.00       25.64     23.34 o 
  -7  13   4        5.93       -2.25     19.81 o 
  -6  13   4      634.74      597.97     36.34 o 
  -5  13   4      665.37      662.35     89.85 o 
  -4  13   4      316.05      344.46     20.88 o 
  -3  13   4      734.44      715.90     28.94 o 
  -2  13   4      347.53      357.03     29.61 o 
  -1  13   4       79.31       65.11     24.01 o 
   0  13   4        0.44        0.12     24.15 o 
   1  13   4      244.75      205.16     30.36 o 
   2  13   4        0.02        8.46     23.51 o 
   3  13   4        7.33       13.38     23.19 o 
   4  13   4      264.90      288.61     36.55 o 
   5  13   4      230.85      269.35     36.44 o 
   6  13   4        5.74       21.44     20.71 o 
   7  13   4        1.92       -3.02     17.10 o 
   8  13   4        5.27       20.79     25.81 o 
  -9  14   4      144.55      152.95     20.34 o 
  -8  14   4        0.98       20.50     20.23 o 
  -7  14   4       36.03       41.68     23.23 o 
  -6  14   4       14.38        9.40     19.72 o 
  -5  14   4      157.00      108.73     34.05 o 
  -4  14   4        6.63       12.92     20.27 o 
  -3  14   4       85.55       96.41     20.21 o 
  -2  14   4        0.92       -2.62     24.02 o 
  -1  14   4      424.27      451.23     30.53 o 
   0  14   4     1018.56     1027.90     26.52 o 
   1  14   4      884.45      913.67     26.32 o 
   2  14   4     4157.08     4437.16     86.94 o 
   3  14   4      421.57      432.13     24.54 o 
   4  14   4       29.18       12.29     35.30 o 
   5  14   4        6.81       21.26     33.64 o 
   6  14   4      251.21      230.51     41.53 o 
   7  14   4       81.35       53.20     22.28 o 
  -9  15   4       15.64       11.97     25.79 o 
  -8  15   4       66.30       77.34     17.56 o 
  -7  15   4        0.88       22.50     20.58 o 
  -6  15   4        5.68        8.09     17.62 o 
  -5  15   4        1.78       19.87     18.93 o 
  -4  15   4       18.19        0.35     19.47 o 
  -3  15   4       75.27       70.14     19.15 o 
  -2  15   4      681.96      714.01     44.49 o 
  -1  15   4      303.90      300.22     24.68 o 
   0  15   4       13.67       19.74     25.29 o 
   1  15   4      254.05      243.30     31.54 o 
   2  15   4      308.82      330.32     24.24 o 
   3  15   4      908.37      928.26     39.00 o 
   4  15   4       11.64       27.57     27.31 o 
   5  15   4      210.00      167.69     32.52 o 
   6  15   4      104.07      132.83     57.55 o 
  -8  16   4        1.83        6.39     24.44 o 
  -7  16   4       39.72       62.15     22.64 o 
  -6  16   4       46.48       54.28     26.59 o 
  -5  16   4       36.23       36.03     16.64 o 
  -4  16   4        2.04       11.46     20.76 o 
  -3  16   4        0.48        9.27     21.84 o 
  -2  16   4      196.23      187.64     33.13 o 
  -1  16   4        0.54       19.31     22.48 o 
   0  16   4      544.83      544.44     36.06 o 
   1  16   4     1265.74     1212.98     35.28 o 
   2  16   4       21.82       33.72     20.73 o 
   3  16   4      911.76      930.99     64.85 o 
   4  16   4     1793.97     1803.73    264.23 o 
   5  16   4        1.95       19.93     27.91 o 
   6  16   4     1118.03     1412.02     29.29 o 
  -7  17   4       18.74       18.42     13.95 o 
  -6  17   4        0.94       -1.05     24.55 o 
  -5  17   4      110.60       84.02     17.86 o 
  -4  17   4        2.91       -3.81     21.75 o 
  -3  17   4        2.59        3.13     19.08 o 
  -2  17   4        0.00        5.18     19.82 o 
  -1  17   4       45.41       27.11     19.99 o 
   0  17   4      886.33      927.61     74.30 o 
   1  17   4        6.04        8.57     20.10 o 
   2  17   4        9.06        0.82     24.74 o 
   3  17   4       29.55       45.51     17.40 o 
   4  17   4      279.80      596.15     29.74 o 
  -5  18   4        2.20        4.61     19.93 o 
  -4  18   4      131.24      147.30     23.00 o 
  -3  18   4       51.68       49.93     15.97 o 
  -2  18   4        6.72       29.86     16.88 o 
  -1  18   4      232.24      220.14     31.21 o 
   0  18   4        0.25       -6.25     20.95 o 
   1  18   4       87.80       92.58     16.47 o 
   2  18   4        4.27       -1.89     15.08 o 
   3  18   4       25.37       29.64     13.50 o 
  -2  19   4       81.63       79.90     21.10 o 
  -1  19   4      213.61      179.09     20.45 o 
   0 -19   5      147.56       83.51     20.50 o 
   1 -19   5       78.75       95.58     21.72 o 
   2 -19   5       62.24       36.81     43.07 o 
   3 -19   5        0.03       -4.84     21.57 o 
  -2 -18   5      147.43       90.26     20.85 o 
  -1 -18   5      133.76       92.28     22.61 o 
   0 -18   5       24.72       23.80     25.02 o 
   1 -18   5        0.17        6.22     15.79 o 
   2 -18   5       80.34       74.36     17.09 o 
   3 -18   5       48.05       49.00     17.48 o 
   4 -18   5      127.12      129.89     17.52 o 
   5 -18   5      123.77      103.35     21.84 o 
  -2 -17   5       61.66       36.81     22.88 o 
  -1 -17   5      954.62      786.55     30.95 o 
   0 -17   5       24.58       28.64     17.66 o 
   1 -17   5      520.68      409.53     25.77 o 
   2 -17   5       11.05       27.36     20.72 o 
   3 -17   5       56.97       67.33     21.17 o 
   4 -17   5        9.38       18.78     20.82 o 
   5 -17   5       28.12       37.36     20.05 o 
   6 -17   5      565.48      642.84     65.20 o 
  -6 -16   5       65.73       38.37     21.04 o 
  -5 -16   5        7.24       14.97     23.01 o 
  -4 -16   5       15.12       19.32     23.93 o 
  -3 -16   5       76.77       56.06     17.24 o 
  -2 -16   5      274.97      231.37     28.89 o 
  -1 -16   5       99.67      128.61     29.57 o 
   0 -16   5       17.58       22.23     20.26 o 
   1 -16   5      240.06      241.22     22.33 o 
   2 -16   5        1.74       11.98     22.83 o 
   3 -16   5       47.45       38.61     23.79 o 
   4 -16   5        8.88       18.11     23.49 o 
   5 -16   5       10.64       37.52     22.76 o 
   6 -16   5        0.10       13.32     31.90 o 
   7 -16   5        0.00       -5.75     19.04 o 
   8 -16   5       16.19       32.41     15.88 o 
  -8 -15   5      626.71      501.80     23.07 o 
  -7 -15   5      248.28      180.90     16.47 o 
  -6 -15   5     1301.77     1229.29     32.72 o 
  -5 -15   5       82.03       72.08     29.06 o 
  -4 -15   5      570.84      476.31     31.23 o 
  -3 -15   5        7.61       14.69     23.65 o 
  -2 -15   5       10.13       24.52     19.98 o 
  -1 -15   5       15.74       28.67     29.98 o 
   0 -15   5      106.85       60.26     21.36 o 
   1 -15   5      547.39      462.19     27.47 o 
   2 -15   5        7.29       11.73     23.81 o 
   3 -15   5        0.01        9.77     24.53 o 
   4 -15   5      104.94      134.13     32.82 o 
   5 -15   5       16.91       16.22     25.40 o 
   6 -15   5        8.91        0.70     29.03 o 
   7 -15   5       39.44       43.15     36.04 o 
   8 -15   5       37.56       38.43     24.06 o 
  -8 -14   5       80.20       77.98     16.81 o 
  -7 -14   5        2.18       15.07     18.18 o 
  -6 -14   5       34.99       48.94     19.83 o 
  -5 -14   5        3.20       11.24     32.29 o 
  -4 -14   5       46.16       40.64     20.07 o 
  -3 -14   5       73.50       61.05     20.82 o 
  -2 -14   5       35.21       24.37     20.99 o 
  -1 -14   5        0.88       14.38     20.39 o 
   0 -14   5       32.22       43.75     16.70 o 
   1 -14   5        1.66       31.74     28.42 o 
   2 -14   5       77.01       78.63     23.92 o 
   3 -14   5       19.92       25.63     25.43 o 
   4 -14   5        5.42       -3.28     33.69 o 
   5 -14   5       48.73       47.95     26.27 o 
   6 -14   5      932.78     1048.23     28.56 o 
   7 -14   5       88.46       98.01     24.19 o 
   8 -14   5        4.62        5.31     21.41 o 
   9 -14   5        8.66       14.69     23.34 o 
  -9 -13   5       81.12      116.37     30.99 o 
  -8 -13   5      564.24      608.78     25.26 o 
  -7 -13   5       91.45       85.45     28.27 o 
  -6 -13   5       15.36       19.41     24.56 o 
  -5 -13   5        0.01        3.84     21.80 o 
  -4 -13   5      773.95      682.74     88.66 o 
  -3 -13   5        2.91       13.99     20.19 o 
  -2 -13   5     1251.45     1149.37     29.88 o 
  -1 -13   5        4.87       11.90     18.02 o 
   0 -13   5      347.26      331.41     16.85 o 
   1 -13   5      659.20      643.78     30.68 o 
   2 -13   5      227.66      267.69     23.97 o 
   3 -13   5     1304.45     1444.26    135.03 o 
   4 -13   5     4038.92     3868.48     47.83 o 
   5 -13   5     2101.82     2177.49     47.83 o 
   6 -13   5      838.33      897.03     28.64 o 
   7 -13   5      165.81      173.89     26.13 o 
   8 -13   5      274.08      286.47     24.13 o 
  10 -13   5       52.33       57.26     22.03 o 
 -10 -12   5      459.50      467.31     20.84 o 
  -9 -12   5        1.79       -2.59     19.90 o 
  -8 -12   5       23.08       32.97     22.72 o 
  -7 -12   5        0.29      -24.09     36.23 o 
  -6 -12   5      472.15      475.28     32.33 o 
  -5 -12   5      119.13      100.91     18.32 o 
  -4 -12   5        1.34       12.54     15.98 o 
  -3 -12   5       24.19       11.35     24.44 o 
  -2 -12   5        0.33       -2.31     26.19 o 
  -1 -12   5        8.85       22.33     17.84 o 
   0 -12   5        4.43        8.48     15.24 o 
   1 -12   5        0.59       13.80     15.77 o 
   2 -12   5      160.17      126.89     16.16 o 
   3 -12   5      479.28      499.15     73.23 o 
   4 -12   5      210.56      224.33     25.81 o 
   5 -12   5     2723.18     3014.07     33.90 o 
   6 -12   5     2071.55     2282.46    173.73 o 
   7 -12   5     1797.18     2006.91     32.09 o 
   8 -12   5       98.21      105.02     25.17 o 
   9 -12   5       48.18       47.94     29.23 o 
  10 -12   5        1.67        4.34     21.67 o 
 -10 -11   5      605.13      731.74     55.72 o 
  -9 -11   5       14.77       34.69     30.70 o 
  -8 -11   5      431.43      460.18     49.71 o 
  -7 -11   5      200.16      226.88     25.45 o 
  -6 -11   5     5972.21     6544.96    282.86 o 
  -5 -11   5     3044.22     3122.70     51.89 o 
  -4 -11   5        2.51        6.20     19.48 o 
  -3 -11   5     2861.03     2808.80     74.17 o 
  -2 -11   5        2.54       13.56     24.60 o 
  -1 -11   5      858.47      890.95     21.07 o 
   0 -11   5      180.43      153.79     15.98 o 
   1 -11   5     1501.00     1440.74     43.90 o 
   2 -11   5       20.58       21.77     16.61 o 
   3 -11   5      102.71      121.76     17.98 o 
   4 -11   5     6146.20     6554.40    322.37 o 
   5 -11   5      534.63      556.22     26.29 o 
   6 -11   5     1543.97     1727.84     79.58 o 
   7 -11   5     2140.98     2538.33     38.10 o 
   8 -11   5      111.49      128.62     26.02 o 
   9 -11   5       48.09       75.11     23.26 o 
  10 -11   5      288.71      313.84     89.50 o 
  11 -11   5       55.20       47.99     20.22 o 
 -11 -10   5        5.99       -1.51     25.73 o 
 -10 -10   5        1.85       33.28     21.67 o 
  -9 -10   5       64.33       68.67     34.20 o 
  -8 -10   5        0.22       25.88     32.81 o 
  -7 -10   5        8.01       11.71     25.90 o 
  -6 -10   5       55.00       50.49     21.71 o 
  -5 -10   5      519.99      494.75     17.64 o 
  -4 -10   5        0.03       -0.73     15.15 o 
  -3 -10   5       17.78       22.82     13.55 o 
  -2 -10   5       47.93       47.01     11.89 o 
  -1 -10   5      133.32      112.77     10.44 o 
   0 -10   5       17.14       12.46      9.54 o 
   1 -10   5      115.88      138.90     10.04 o 
   2 -10   5       77.18       83.93     12.09 o 
   3 -10   5       37.23       22.07     12.50 o 
   4 -10   5      324.14      311.52     23.75 o 
   5 -10   5        6.69       11.27     16.15 o 
   6 -10   5       14.31       12.99     17.26 o 
   7 -10   5      118.21      107.99     26.21 o 
   8 -10   5      231.36      230.20     26.35 o 
   9 -10   5       86.94       83.11     24.06 o 
  10 -10   5       81.28      124.25     29.25 o 
  11 -10   5       59.55       61.81     22.30 o 
 -11  -9   5       50.41       49.10     19.18 o 
 -10  -9   5      757.12      831.81     72.52 o 
  -9  -9   5       51.33       78.92     38.81 o 
  -8  -9   5     1213.61     1397.83    115.00 o 
  -7  -9   5      784.83      815.62     74.81 o 
  -6  -9   5     1068.08     1124.77    178.07 o 
  -5  -9   5      193.48      192.29     16.22 o 
  -4  -9   5     1076.74     1049.77     21.22 o 
  -3  -9   5     1768.36     1850.97     67.58 o 
  -2  -9   5      292.91      244.03      8.13 o 
  -1  -9   5      316.32      281.52      8.75 o 
   0  -9   5     1264.45     1459.58     31.75 o 
   1  -9   5     1289.29     1311.44     39.30 o 
   2  -9   5      574.16      653.06     15.36 o 
   3  -9   5     2603.82     2607.75     59.53 o 
   4  -9   5       94.01      102.48     12.63 o 
   5  -9   5      142.69      157.91     21.92 o 
   6  -9   5       40.19       41.76     16.97 o 
   7  -9   5      792.46      810.35     27.25 o 
   8  -9   5      151.16      164.14     29.60 o 
   9  -9   5      312.79      355.59    107.61 o 
  10  -9   5      242.07      245.14     31.08 o 
  11  -9   5      337.27      360.19     25.60 o 
 -12  -8   5        9.92       14.35     15.55 o 
 -11  -8   5      198.95      208.96     27.93 o 
 -10  -8   5        0.67       11.28     24.67 o 
  -9  -8   5        0.02       -3.49     26.34 o 
  -8  -8   5      106.35      139.17     26.63 o 
  -7  -8   5      594.91      526.72     66.77 o 
  -6  -8   5      273.78      266.51     20.05 o 
  -5  -8   5      192.97      191.35     15.41 o 
  -4  -8   5      113.20      124.28     11.15 o 
  -3  -8   5      201.34      208.89     10.68 o 
  -2  -8   5      864.23      898.18     24.87 o 
  -1  -8   5       45.99       46.60      7.57 o 
   0  -8   5      186.98      213.85      9.55 o 
   1  -8   5      299.11      306.10      8.74 o 
   2  -8   5       80.96       89.34      9.63 o 
   3  -8   5     1294.69     1295.65     34.53 o 
   4  -8   5      175.98      186.21     10.89 o 
   5  -8   5       10.91       15.56     17.80 o 
   6  -8   5       16.72        9.31     16.12 o 
   7  -8   5      160.64      162.15     23.63 o 
   8  -8   5       45.63       27.33     17.64 o 
   9  -8   5        6.59        4.53     21.20 o 
  10  -8   5        3.17       26.27     30.68 o 
  11  -8   5        0.02       43.59     52.07 o 
 -12  -7   5       56.30       46.03     17.49 o 
 -11  -7   5       13.37       14.49     22.16 o 
 -10  -7   5      129.29      164.32     38.39 o 
  -9  -7   5      719.50      776.35     43.56 o 
  -8  -7   5      131.19      137.21     35.19 o 
  -7  -7   5      253.78      219.51     23.40 o 
  -6  -7   5        3.28        1.07     15.76 o 
  -5  -7   5       13.84       29.49     12.46 o 
  -4  -7   5       71.60       63.23     11.60 o 
  -3  -7   5     1836.00     1983.65     54.65 o 
  -2  -7   5     2478.80     2479.53     16.31 o 
  -1  -7   5        2.16        9.92      6.36 o 
   0  -7   5      854.09      912.51     19.80 o 
   1  -7   5       37.94       92.54      8.03 o 
   2  -7   5     3631.91     3793.74     82.99 o 
   3  -7   5      252.35      232.05      9.61 o 
   4  -7   5     1224.81     1181.45     21.76 o 
   5  -7   5      776.80      822.33     13.31 o 
   6  -7   5      509.33      480.12     16.24 o 
   7  -7   5      968.04      920.15     35.31 o 
   8  -7   5       45.23       40.83     17.53 o 
   9  -7   5      192.90      144.53     28.14 o 
  10  -7   5      595.16      521.20    189.75 o 
  11  -7   5       83.45       60.19     17.09 o 
  12  -7   5       55.99       43.49     20.06 o 
 -12  -6   5        0.72        7.80     18.22 o 
 -11  -6   5      274.83      339.43     23.71 o 
 -10  -6   5       33.00       33.58     25.84 o 
  -9  -6   5      355.92      370.41     26.05 o 
  -8  -6   5        3.11       18.68     20.87 o 
  -7  -6   5       58.49       79.67     19.58 o 
  -6  -6   5      320.70      359.34     13.41 o 
  -5  -6   5      868.69      912.61     27.00 o 
  -4  -6   5      202.45      205.24      9.80 o 
  -3  -6   5       69.26       66.71      6.10 o 
  -2  -6   5      240.23      241.34      4.92 o 
  -1  -6   5       27.31       25.93      5.97 o 
   0  -6   5       11.62       14.20      4.17 o 
   1  -6   5       86.06       84.16      8.11 o 
   2  -6   5      447.39      461.33      9.17 o 
   3  -6   5      338.88      363.81     13.37 o 
   4  -6   5       39.92       48.63      9.33 o 
   5  -6   5       29.55       39.08     10.05 o 
   6  -6   5       10.78       20.00     14.32 o 
   7  -6   5        1.99       14.40     15.65 o 
   8  -6   5      318.07      323.39     21.36 o 
   9  -6   5        6.72        2.37     31.88 o 
  10  -6   5      242.36      205.78     50.12 o 
  11  -6   5       20.62       13.98     18.39 o 
  12  -6   5      169.35      133.14     40.51 o 
 -12  -5   5       12.33        8.52     23.50 o 
 -11  -5   5      201.03      210.95     24.29 o 
 -10  -5   5       70.09       89.34     24.96 o 
  -9  -5   5     2533.48     2673.64     30.96 o 
  -8  -5   5       15.14       24.53     18.09 o 
  -7  -5   5       36.79       42.00     16.39 o 
  -6  -5   5      460.82      488.67     12.95 o 
  -5  -5   5      451.10      433.04     17.28 o 
  -4  -5   5      508.28      604.15     15.22 o 
  -3  -5   5     1661.02     1630.30     40.61 o 
  -2  -5   5     3570.16     3633.87     45.61 o 
  -1  -5   5     1151.83     1215.23     15.87 o 
   0  -5   5     2512.90     2474.34     43.30 o 
   1  -5   5      552.23      605.02     12.08 o 
   2  -5   5     3710.79     3510.54     73.28 o 
   3  -5   5       36.15       57.72      8.95 o 
   4  -5   5      719.50      734.34     12.55 o 
   5  -5   5     2561.89     2730.24     60.12 o 
   6  -5   5       21.00       14.96     13.42 o 
   7  -5   5       22.44       36.52     14.82 o 
   8  -5   5      269.07      330.00     31.54 o 
   9  -5   5      165.49      133.81     33.24 o 
  10  -5   5        1.61        1.90     22.03 o 
  11  -5   5        4.33       18.56     19.78 o 
  12  -5   5       20.84       10.15     15.06 o 
 -13  -4   5       37.76       52.99     20.64 o 
 -12  -4   5        9.97       10.18     19.77 o 
 -11  -4   5       85.98       76.72     23.40 o 
 -10  -4   5      166.71      170.29     24.82 o 
  -9  -4   5       76.84       59.25     19.00 o 
  -8  -4   5      716.81      709.50     33.12 o 
  -7  -4   5       16.25       24.77     15.61 o 
  -6  -4   5      269.59      306.11     11.55 o 
  -5  -4   5       49.37       37.91      9.86 o 
  -4  -4   5       32.06       40.98      9.26 o 
  -3  -4   5      354.79      368.71      8.07 o 
  -2  -4   5       74.43       73.80      3.80 o 
  -1  -4   5      163.29      154.29      4.98 o 
   0  -4   5       58.93       54.58      2.53 o 
   1  -4   5        6.82       14.44      6.45 o 
   2  -4   5      143.04      148.96      7.03 o 
   3  -4   5      501.53      497.50      8.11 o 
   4  -4   5       29.56       35.96      8.21 o 
   5  -4   5      131.61      127.89     10.18 o 
   6  -4   5        9.44       16.99     12.21 o 
   7  -4   5       62.57       70.81     17.89 o 
   8  -4   5       34.83       38.23     24.60 o 
   9  -4   5       34.08       67.40     22.73 o 
  10  -4   5       45.89       66.66     22.87 o 
  11  -4   5        3.41        5.51     20.00 o 
  12  -4   5      184.95      147.49     22.13 o 
 -13  -3   5       20.08       31.96     21.80 o 
 -12  -3   5        4.62        7.11     20.27 o 
 -11  -3   5      248.73      226.38     23.75 o 
 -10  -3   5       26.16       22.61     20.59 o 
  -9  -3   5     2784.11     2739.56    273.11 o 
  -8  -3   5      530.22      603.61     24.83 o 
  -7  -3   5     2681.54     2872.07     62.16 o 
  -6  -3   5      852.95      970.96     26.95 o 
  -5  -3   5      725.58      668.19     13.04 o 
  -4  -3   5      514.03      629.25     13.79 o 
  -3  -3   5      629.66      634.18     15.41 o 
  -2  -3   5      420.81      398.99      8.96 o 
  -1  -3   5     5949.05     5514.94     85.42 o 
   0  -3   5      900.94      805.53      8.77 o 
   1  -3   5     1305.81     1029.98     20.33 o 
   2  -3   5      805.74      748.87     16.64 o 
   3  -3   5      889.78      829.02     24.85 o 
   4  -3   5     5779.45     6026.78     79.98 o 
   5  -3   5     1729.02     1775.29     33.77 o 
   6  -3   5       54.65       52.27      9.31 o 
   7  -3   5       95.39      108.52     18.38 o 
   8  -3   5       10.09       15.86     21.47 o 
   9  -3   5     1282.42     1226.70     65.45 o 
  10  -3   5       79.52       78.07     23.55 o 
  11  -3   5      133.92      128.42     20.64 o 
  12  -3   5      388.99      321.25     17.56 o 
 -13  -2   5        0.32       17.97     22.66 o 
 -12  -2   5       10.27        5.12     19.12 o 
 -11  -2   5       44.44       28.09     22.98 o 
 -10  -2   5      158.34      152.96     19.42 o 
  -9  -2   5      686.83      625.35     24.35 o 
  -8  -2   5      181.99      194.18     17.07 o 
  -7  -2   5       95.15       98.61     11.37 o 
  -6  -2   5       10.89        9.69     10.41 o 
  -5  -2   5      798.89      799.38     14.85 o 
  -4  -2   5      406.09      400.31     10.46 o 
  -3  -2   5        0.68        7.87      7.50 o 
  -2  -2   5      349.86      290.23      8.39 o 
  -1  -2   5     1452.34     1316.26     20.17 o 
   0  -2   5      448.76      378.68      7.54 o 
   1  -2   5       71.91       67.96      5.83 o 
   2  -2   5     1001.67      795.99     35.93 o 
   3  -2   5      399.28      360.03      5.03 o 
   4  -2   5      165.54      172.35      4.83 o 
   5  -2   5       34.32       27.53      6.60 o 
   6  -2   5       27.85       26.78     13.34 o 
   7  -2   5      139.82      146.61     18.36 o 
   8  -2   5       40.73       50.78     32.69 o 
   9  -2   5      240.10      241.78     33.58 o 
  10  -2   5       79.50       73.53     22.99 o 
  11  -2   5      249.59      237.91     21.83 o 
  12  -2   5        0.75       10.59     15.92 o 
 -13  -1   5       10.45        7.02     22.58 o 
 -12  -1   5       53.93       60.35     26.92 o 
 -11  -1   5      176.21      176.58     31.91 o 
 -10  -1   5       21.63       18.42     19.11 o 
  -9  -1   5     3929.85     3783.97     39.13 o 
  -8  -1   5      955.58     1080.01     29.51 o 
  -7  -1   5      420.41      467.86     12.23 o 
  -6  -1   5     2454.02     2909.47     55.16 o 
  -5  -1   5     3372.77     3899.42     49.69 o 
  -4  -1   5     9728.31    10440.36    129.47 o 
  -3  -1   5     3727.53     3839.15    103.50 o 
  -2  -1   5     7694.06     7927.51    134.34 o 
  -1  -1   5    10098.69    10027.46     96.42 o 
   0  -1   5       91.73      102.10      4.50 o 
   1  -1   5      206.05      161.76      4.92 o 
   2  -1   5        8.57       13.22      4.15 o 
   3  -1   5     4431.68     4528.87     42.34 o 
   4  -1   5       55.20       64.67      4.56 o 
   5  -1   5      156.37      169.34      6.93 o 
   6  -1   5        2.06       16.82      8.05 o 
   7  -1   5      283.47      259.45     19.80 o 
   8  -1   5      125.48      127.56     28.65 o 
   9  -1   5     2107.95     2233.31    127.73 o 
  10  -1   5      922.92      819.67     25.30 o 
  11  -1   5        2.76       12.06     25.79 o 
  12  -1   5        9.08       13.36     16.75 o 
 -13   0   5       59.55       57.57     22.97 o 
 -12   0   5      119.45      156.30     26.90 o 
 -11   0   5        1.71       13.17     27.80 o 
 -10   0   5      360.77      394.57     28.69 o 
  -9   0   5      221.42      212.60     18.44 o 
  -8   0   5       99.72      100.53     16.42 o 
  -7   0   5        1.20       -2.12      9.38 o 
  -6   0   5      351.33      390.04     10.42 o 
  -5   0   5       21.56       38.66      7.61 o 
  -4   0   5      273.92      288.48      7.47 o 
  -3   0   5     1228.53     1139.79     29.37 o 
  -2   0   5      591.62      552.82      9.72 o 
  -1   0   5      827.14      795.81      5.65 o 
   0   0   5      121.93      116.49      3.69 o 
   1   0   5      834.99      735.73      6.43 o 
   2   0   5      665.74      646.10      8.32 o 
   3   0   5      426.65      406.63      7.05 o 
   4   0   5      181.04      160.11      6.40 o 
   5   0   5        4.12       -1.40      7.23 o 
   6   0   5      215.18      207.99     10.17 o 
   7   0   5        0.01       12.92     12.20 o 
   8   0   5      534.42      511.96     39.85 o 
   9   0   5       17.09       32.62     23.10 o 
  10   0   5      200.16      197.61     26.37 o 
  11   0   5       20.20       14.62     20.23 o 
  12   0   5       13.21       -4.64     29.12 o 
 -13   1   5       38.76       24.44     21.91 o 
 -12   1   5      370.36      300.26     83.76 o 
 -11   1   5       55.14       51.26     21.97 o 
 -10   1   5      139.11      138.10     23.14 o 
  -9   1   5     1392.38     1327.30     43.54 o 
  -8   1   5      988.87      971.97     25.21 o 
  -7   1   5      748.23      686.84     21.71 o 
  -6   1   5      153.49      155.51      8.67 o 
  -5   1   5      590.18      548.12     17.09 o 
  -4   1   5     3407.30     3515.02     53.67 o 
  -3   1   5     9285.14     9247.42     91.99 o 
  -2   1   5     1578.64     1585.97     24.97 o 
  -1   1   5    16652.02    16160.81    165.59 o 
   0   1   5     1009.18      983.90      8.61 o 
   1   1   5      248.66      275.63      4.45 o 
   2   1   5    20957.44    21506.92    345.31 o 
   3   1   5     3281.99     3428.62     40.40 o 
   4   1   5     1997.93     2030.17     26.98 o 
   5   1   5     4763.60     5041.81     49.20 o 
   6   1   5     1422.39     1675.36     27.32 o 
   7   1   5      229.64      223.82     13.45 o 
   8   1   5     2202.52     2177.84     48.64 o 
   9   1   5     2048.19     1997.25     49.16 o 
  10   1   5        3.46       13.09     22.44 o 
  11   1   5       22.65       24.01     28.53 o 
  12   1   5        2.52       -8.76     29.52 o 
 -13   2   5        0.03       11.71     20.96 o 
 -12   2   5      169.73      158.89     19.73 o 
 -11   2   5       81.27       76.48     26.90 o 
 -10   2   5      165.42      154.16     23.39 o 
  -9   2   5       62.18       82.86     22.22 o 
  -8   2   5       75.10       75.42     19.75 o 
  -7   2   5       82.74      102.92     13.91 o 
  -6   2   5       33.48       40.61      7.33 o 
  -5   2   5      827.48      807.20     19.68 o 
  -4   2   5     2754.36     2627.31     48.83 o 
  -3   2   5      142.80      130.64      3.37 o 
  -2   2   5      514.83      489.14      6.09 o 
  -1   2   5      367.00      339.42      6.03 o 
   0   2   5      177.67      181.38      4.27 o 
   1   2   5      532.74      463.63      7.94 o 
   2   2   5     1423.99     1447.70     24.66 o 
   3   2   5      692.58      663.06      7.27 o 
   4   2   5      415.99      409.71      7.88 o 
   5   2   5     1586.33     1640.32     29.37 o 
   6   2   5      501.23      510.32     10.72 o 
   7   2   5      324.02      313.32     16.02 o 
   8   2   5      641.28      663.59     24.77 o 
   9   2   5        7.24        3.59     18.45 o 
  10   2   5        6.45       -2.29     25.78 o 
  11   2   5        0.92        9.12     19.88 o 
  12   2   5        1.53        2.25     58.45 o 
 -13   3   5      309.98      204.25     56.25 o 
 -12   3   5      343.41      288.99     63.59 o 
 -11   3   5     1596.89     1654.99     90.26 o 
 -10   3   5       27.42       16.22     23.18 o 
  -9   3   5     1479.51     1445.18     25.86 o 
  -8   3   5      116.26      115.86     24.41 o 
  -7   3   5      502.15      492.80     27.15 o 
  -6   3   5      721.66      824.90     35.47 o 
  -5   3   5       23.52       29.28      4.25 o 
  -4   3   5      253.41      188.39      9.60 o 
  -3   3   5    14866.92    14707.11    161.13 o 
  -2   3   5       22.06       38.34      6.91 o 
  -1   3   5        5.97        3.75      2.03 o 
   0   3   5     2487.10     2465.53     40.73 o 
   1   3   5      826.71      852.12     25.44 o 
   2   3   5       58.59       55.46      6.21 o 
   3   3   5     2666.23     2782.00     34.13 o 
   4   3   5        2.17        1.36      8.32 o 
   5   3   5     7675.14     8409.43    135.13 o 
   6   3   5        8.50       11.73     14.16 o 
   7   3   5       15.76       36.78     19.97 o 
   8   3   5    11237.71    11453.67    364.32 o 
   9   3   5     1978.64     2028.03     61.20 o 
  10   3   5      919.24      777.20     23.77 o 
 -13   4   5      874.59      853.58    185.20 o 
 -12   4   5       74.35       64.30     19.00 o 
 -11   4   5        0.32        0.57     22.30 o 
 -10   4   5        0.00       -0.63     23.39 o 
  -9   4   5      208.24      189.24     23.28 o 
  -8   4   5       29.80       32.62     27.15 o 
  -7   4   5        0.50       36.91     27.66 o 
  -6   4   5       26.12       27.56     12.65 o 
  -5   4   5       72.25       73.29      8.38 o 
  -4   4   5       35.39       39.77      7.79 o 
  -3   4   5     3019.34     3196.30     68.45 o 
  -2   4   5      630.88      607.62     14.07 o 
  -1   4   5      266.85      253.84      5.73 o 
   0   4   5        7.29        9.46      3.17 o 
   1   4   5      134.09      115.16      4.45 o 
   2   4   5       19.84       21.08      7.49 o 
   3   4   5      244.46      268.73      8.14 o 
   4   4   5        2.63       12.68      8.66 o 
   5   4   5     1827.31     1872.52     38.20 o 
   6   4   5       25.27       15.63     15.30 o 
   7   4   5     1076.39     1084.00     50.73 o 
   8   4   5      448.03      459.32     26.62 o 
   9   4   5       13.53       10.88     19.43 o 
  10   4   5        9.68       15.34     20.38 o 
  11   4   5        6.73       17.04     19.11 o 
 -13   5   5      272.37      242.48     46.43 o 
 -12   5   5      123.09      118.72     19.83 o 
 -11   5   5      231.60      231.08     22.73 o 
 -10   5   5     4702.59     4733.91     73.11 o 
  -9   5   5     3316.27     3507.83     31.46 o 
  -8   5   5       42.52       64.32     25.85 o 
  -7   5   5      205.41      234.45     22.70 o 
  -6   5   5        4.69       19.45     10.03 o 
  -5   5   5       77.19       82.85      9.12 o 
  -4   5   5     4390.23     4690.28    102.73 o 
  -3   5   5      397.55      386.27      8.55 o 
  -2   5   5      942.27     1003.01     26.64 o 
  -1   5   5      449.32      388.11      8.40 o 
   0   5   5     1430.24     1408.93     19.55 o 
   1   5   5      125.13      111.22      5.72 o 
   2   5   5     7446.54     7719.52    145.09 o 
   3   5   5       69.50       46.71      8.37 o 
   4   5   5      330.26      327.76      9.65 o 
   5   5   5      168.95      142.75     12.50 o 
   6   5   5       31.77       46.15     16.12 o 
   7   5   5     1445.02     1599.13     53.44 o 
   8   5   5      377.56      416.44     20.40 o 
   9   5   5      334.14      370.51     20.78 o 
  10   5   5      141.00      114.27     21.21 o 
  11   5   5        3.73        6.48     18.76 o 
 -12   6   5      140.32      117.87     17.95 o 
 -11   6   5        9.34        9.22     20.98 o 
 -10   6   5       55.08       46.68     23.33 o 
  -9   6   5      818.29      844.86     43.20 o 
  -8   6   5      619.55      556.69     33.85 o 
  -7   6   5        2.91       11.80     23.61 o 
  -6   6   5      782.40      799.80     18.19 o 
  -5   6   5      107.83       90.83      9.99 o 
  -4   6   5      473.42      521.25     13.35 o 
  -3   6   5      345.42      344.71     10.24 o 
  -2   6   5        7.76       12.81      7.89 o 
  -1   6   5      124.86      142.35      7.14 o 
   0   6   5      160.35      149.25      6.84 o 
   1   6   5        6.57        7.49      3.19 o 
   2   6   5       78.67       82.58      8.03 o 
   3   6   5     1127.45     1127.64     20.71 o 
   4   6   5       30.66       46.01      9.94 o 
   5   6   5       54.23       42.37     15.22 o 
   6   6   5      102.69       99.24     17.25 o 
   7   6   5       22.73       41.96     19.27 o 
   8   6   5      217.05      194.49     20.04 o 
   9   6   5       36.43       23.31     19.02 o 
  10   6   5       54.87       53.48     16.68 o 
  11   6   5       10.27       17.53     31.17 o 
 -12   7   5        8.22       10.21     16.19 o 
 -11   7   5      404.27      396.85     21.88 o 
 -10   7   5      729.50      744.75     24.38 o 
  -9   7   5      383.02      397.69     38.16 o 
  -8   7   5       10.87       38.14     26.69 o 
  -7   7   5        0.19       -3.12     24.99 o 
  -6   7   5      237.07      265.19     16.02 o 
  -5   7   5       17.06       28.26     11.26 o 
  -4   7   5      499.35      641.11     15.57 o 
  -3   7   5      196.74      214.94      9.53 o 
  -2   7   5     1138.23     1266.15     31.90 o 
  -1   7   5     2243.48     2684.78     52.65 o 
   0   7   5       53.03       79.04      6.37 o 
   1   7   5     5566.26     5862.95     92.70 o 
   2   7   5      152.82      172.89      9.38 o 
   3   7   5      320.51      294.80      9.95 o 
   4   7   5     2325.16     2361.54     70.93 o 
   5   7   5       34.24       33.70     16.29 o 
   6   7   5      739.63      723.61     19.33 o 
   7   7   5      400.81      443.44     19.91 o 
   8   7   5      107.47       91.09     29.41 o 
   9   7   5      396.69      438.36     40.80 o 
  10   7   5       12.25       27.84     21.78 o 
  11   7   5       61.11       89.77     23.89 o 
 -12   8   5        0.04        4.64     18.29 o 
 -11   8   5      161.20      149.24     19.77 o 
 -10   8   5       40.60       13.09     21.93 o 
  -9   8   5      320.97      317.72     29.03 o 
  -8   8   5      123.65      137.61     27.27 o 
  -7   8   5        8.06       24.81     18.38 o 
  -6   8   5      126.24      163.97     17.18 o 
  -5   8   5      297.67      325.51     16.23 o 
  -4   8   5     1063.53     1219.03     30.86 o 
  -3   8   5       25.24       30.51     10.09 o 
  -2   8   5        4.95       10.49      9.36 o 
  -1   8   5      589.62      590.25     11.32 o 
   0   8   5      235.93      215.36     11.61 o 
   1   8   5       21.22        9.02     12.49 o 
   2   8   5      476.79      455.35     12.27 o 
   3   8   5       46.41       20.99     13.57 o 
   4   8   5      263.03      307.91     27.73 o 
   5   8   5        2.60       23.98     21.50 o 
   6   8   5        4.62        7.15     19.09 o 
   7   8   5        5.99       15.95     19.71 o 
   8   8   5       25.36       27.92     19.54 o 
   9   8   5       14.54        9.63     17.59 o 
  10   8   5       67.72       62.91     20.07 o 
  11   8   5       32.50       53.46     23.22 o 
 -12   9   5       17.80       12.14     27.14 o 
 -11   9   5      109.86      102.03     23.34 o 
 -10   9   5     1176.05     1192.28     81.19 o 
  -9   9   5       88.83      130.31     27.36 o 
  -8   9   5       31.65       44.47     26.96 o 
  -7   9   5        0.44       30.32     19.67 o 
  -6   9   5       97.19       84.91     24.44 o 
  -5   9   5      364.46      464.21     18.01 o 
  -4   9   5     3155.16     3315.37     21.90 o 
  -3   9   5     2104.78     2127.51     57.64 o 
  -2   9   5        6.87        8.39     10.14 o 
  -1   9   5      839.63      875.54     21.67 o 
   0   9   5      272.78      296.83     12.63 o 
   1   9   5     3784.68     4253.93     65.83 o 
   2   9   5     2115.59     2138.13     42.42 o 
   3   9   5      105.83       85.30     20.02 o 
   4   9   5      143.44      120.66     16.99 o 
   5   9   5     1094.94     1073.88     62.16 o 
   6   9   5      777.15      744.73     35.56 o 
   7   9   5      212.48      233.85     28.06 o 
   8   9   5      495.35      348.95     30.44 o 
   9   9   5       31.41       30.99     16.10 o 
  10   9   5       56.09       48.00     23.23 o 
 -11  10   5        5.21        1.28     15.22 o 
 -10  10   5      163.07      156.54     20.09 o 
  -9  10   5       40.16       65.81     26.41 o 
  -8  10   5       29.64       24.82     26.91 o 
  -7  10   5       21.94       30.92     20.52 o 
  -6  10   5      104.08      113.44     20.22 o 
  -5  10   5       17.92       41.23     18.48 o 
  -4  10   5      481.97      526.04     18.80 o 
  -3  10   5      206.02      198.65     20.46 o 
  -2  10   5      425.46      427.80     13.93 o 
  -1  10   5      113.51      103.67     12.24 o 
   0  10   5       73.67       78.71     20.42 o 
   1  10   5        2.19       -3.45     20.46 o 
   2  10   5      160.17      133.85     29.73 o 
   3  10   5       29.12       41.39     21.85 o 
   4  10   5      606.25      610.51     24.37 o 
   5  10   5       29.51       31.43     23.48 o 
   6  10   5        2.19       12.51     19.47 o 
   7  10   5       10.53       22.33     22.88 o 
   8  10   5       37.64       67.15     18.65 o 
   9  10   5       63.53       62.26     25.44 o 
  10  10   5       40.51       43.17     15.51 o 
 -11  11   5      311.96      322.52     32.30 o 
 -10  11   5        1.83        9.69     17.40 o 
  -9  11   5      884.73      772.99    108.10 o 
  -8  11   5       22.27       23.44     35.76 o 
  -7  11   5       39.95       39.95     24.54 o 
  -6  11   5      409.91      408.72     21.23 o 
  -5  11   5      121.25      148.15     22.67 o 
  -4  11   5     1657.25     1761.94     36.00 o 
  -3  11   5      553.70      540.39     19.24 o 
  -2  11   5       40.72       41.70     19.64 o 
  -1  11   5       15.57       28.68     21.76 o 
   0  11   5      220.70      243.72     23.43 o 
   1  11   5      229.75      223.93     32.62 o 
   2  11   5       82.23       88.45     23.22 o 
   3  11   5      205.80      239.87     33.89 o 
   4  11   5       37.56       51.80     30.93 o 
   5  11   5      113.72      129.72     24.33 o 
   6  11   5      203.07      175.12     23.56 o 
   7  11   5       40.77       42.24     18.03 o 
   8  11   5        7.55       33.41     15.50 o 
   9  11   5      323.13      283.36     60.41 o 
 -11  12   5       12.70        3.53     26.53 o 
 -10  12   5        1.77        5.23     14.96 o 
  -9  12   5       39.83       28.14     36.42 o 
  -8  12   5       19.09       25.20     18.68 o 
  -7  12   5      833.35      774.44     27.01 o 
  -6  12   5       44.34       33.76     25.06 o 
  -5  12   5       36.40       33.15     20.37 o 
  -4  12   5      129.27      177.06     24.43 o 
  -3  12   5       98.74      103.39     23.87 o 
  -2  12   5      200.41      183.73     24.22 o 
  -1  12   5      503.05      492.83     24.36 o 
   0  12   5       11.38       26.79     22.99 o 
   1  12   5      500.96      521.59     36.04 o 
   2  12   5       17.16        3.15     34.65 o 
   3  12   5        3.69       12.58     24.79 o 
   4  12   5        6.31       -4.14     24.60 o 
   5  12   5       90.72      102.98     24.81 o 
   6  12   5       64.68       51.60     23.70 o 
   7  12   5      133.58      119.52     20.67 o 
   8  12   5       62.94       46.62     16.12 o 
   9  12   5        2.40        8.97     21.35 o 
  -9  13   5       77.63       52.31     27.92 o 
  -8  13   5      169.50      121.04     24.75 o 
  -7  13   5      353.96      307.97     20.31 o 
  -6  13   5       86.77       76.76     33.72 o 
  -5  13   5      670.87      532.54     38.40 o 
  -4  13   5      139.61       89.09     32.30 o 
  -3  13   5      342.35      355.49     28.11 o 
  -2  13   5       11.93        8.44     24.18 o 
  -1  13   5      208.98      190.24     24.87 o 
   0  13   5      602.26      644.09     35.92 o 
   1  13   5      653.47      649.35     26.16 o 
   2  13   5     1366.72     1366.01     27.22 o 
   3  13   5       16.90       -3.24     35.39 o 
   4  13   5      156.42      180.98     25.25 o 
   5  13   5      174.56      200.95     35.53 o 
   6  13   5      142.04      152.81     27.91 o 
   7  13   5       62.19       51.18     18.71 o 
   8  13   5       44.54       63.95     24.63 o 
  -9  14   5       14.24       21.13     29.01 o 
  -8  14   5       26.63       40.35     18.53 o 
  -7  14   5        2.21        4.04     21.74 o 
  -6  14   5      578.98      563.73     47.55 o 
  -5  14   5       85.58       69.46     20.38 o 
  -4  14   5      182.62      167.69     20.60 o 
  -3  14   5      157.84      148.13     24.69 o 
  -2  14   5       63.79       60.57     24.41 o 
  -1  14   5      556.00      551.10     25.50 o 
   0  14   5        6.68       -7.59     24.36 o 
   1  14   5       35.01       36.85     24.49 o 
   2  14   5      196.68      195.48     25.02 o 
   3  14   5       76.01       67.99     29.92 o 
   5  14   5       29.11       27.92     20.91 o 
   6  14   5       12.19       19.83     18.23 o 
   7  14   5        1.71      -12.03     14.68 o 
  -9  15   5       39.95       47.91     24.17 o 
  -8  15   5       55.71       83.37     12.64 o 
  -7  15   5       12.86        7.50     19.18 o 
  -6  15   5       18.48       13.02     17.31 o 
  -5  15   5        6.67       10.58     22.01 o 
  -4  15   5       50.09       41.82     18.93 o 
  -3  15   5        0.22      -18.14     31.54 o 
  -2  15   5      305.03      308.95     25.93 o 
  -1  15   5        3.54       26.27     24.08 o 
   0  15   5      150.58      155.99     29.26 o 
   1  15   5      416.38      400.82     25.22 o 
   2  15   5      100.35       78.50     36.48 o 
   3  15   5      802.95      891.62     38.37 o 
   4  15   5      288.99      307.59     21.98 o 
   5  15   5      116.91      105.55     19.44 o 
   6  15   5      114.01      137.29     16.83 o 
  -8  16   5       87.93       49.29     22.97 o 
  -7  16   5       43.66       46.53     15.97 o 
  -6  16   5       11.90       19.34     17.05 o 
  -5  16   5       91.52       85.92     15.94 o 
  -4  16   5       64.09       66.18     20.91 o 
  -3  16   5       87.69       95.59     21.95 o 
  -2  16   5        3.10       13.18     27.73 o 
  -1  16   5       32.22       42.29     26.27 o 
   0  16   5       43.67       51.52     22.60 o 
   1  16   5       15.89        4.30     26.51 o 
   2  16   5      142.31      135.63     21.44 o 
   3  16   5      107.12      100.35     20.46 o 
   4  16   5      141.37      159.41     26.63 o 
   5  16   5      364.76      372.14     28.33 o 
  -6  17   5      182.54      166.11     20.78 o 
  -5  17   5        5.84        6.10     13.34 o 
  -4  17   5      137.81      124.05     37.72 o 
  -3  17   5       65.88       53.71     19.16 o 
  -2  17   5       50.45       54.67     19.61 o 
  -1  17   5        0.27       -1.24     29.30 o 
   0  17   5      537.68      558.31     21.54 o 
   1  17   5       81.68       96.21     19.69 o 
   2  17   5      143.11      145.71     18.93 o 
   3  17   5      328.98      361.57     29.71 o 
   4  17   5      640.44      585.47     72.00 o 
  -5  18   5      186.79      235.73     19.67 o 
  -4  18   5        1.27       10.46     21.03 o 
  -3  18   5       23.35       21.19     15.44 o 
  -2  18   5      148.28      164.88     20.07 o 
  -1  18   5        1.74       15.92     16.48 o 
   0  18   5      150.24      145.85     17.06 o 
   1  18   5       17.90       18.88     15.87 o 
   2  18   5       33.42       27.44     14.64 o 
   0 -19   6       64.03       48.44     20.10 o 
   1 -19   6      153.01      110.44     21.92 o 
   2 -19   6       66.42       61.10     21.44 o 
  -2 -18   6      261.17      200.54     21.96 o 
  -1 -18   6       53.57       42.29     22.45 o 
   0 -18   6        2.89        8.78     24.83 o 
   1 -18   6        2.14        2.91     15.31 o 
   2 -18   6       13.90        6.11     15.96 o 
   3 -18   6       30.42       29.60     17.11 o 
   4 -18   6        9.02       27.39     21.76 o 
   5 -18   6      161.46      191.25     15.29 o 
  -5 -17   6        4.90       -3.81     18.85 o 
  -4 -17   6       32.45       20.49     20.20 o 
  -3 -17   6        2.98       21.24     18.07 o 
  -2 -17   6       80.65       56.83     23.88 o 
  -1 -17   6        2.86        8.03     26.33 o 
   0 -17   6       18.38        8.04     28.17 o 
   1 -17   6       19.31       24.24     18.07 o 
   2 -17   6      144.16      108.30     19.92 o 
   3 -17   6       39.32       34.07     19.74 o 
   4 -17   6        9.40        4.34     19.45 o 
   5 -17   6       52.91       54.29     28.67 o 
   6 -17   6      107.60       97.10     17.18 o 
  -6 -16   6      364.39      321.63     22.84 o 
  -5 -16   6      387.96      372.89     25.43 o 
  -4 -16   6      489.98      407.21     26.72 o 
  -3 -16   6       40.31       18.70     24.83 o 
  -2 -16   6      204.93      163.53     19.05 o 
  -1 -16   6      129.12      143.55     29.80 o 
   0 -16   6      638.54      508.20     33.38 o 
   1 -16   6        3.10       12.92     21.34 o 
   2 -16   6      143.71      153.18     29.15 o 
   3 -16   6      160.58      178.67     23.44 o 
   4 -16   6       63.42       87.72     22.91 o 
   5 -16   6      136.09      136.93     32.66 o 
   6 -16   6       60.08       83.49     20.56 o 
   7 -16   6        9.39       19.06     17.79 o 
  -7 -15   6       19.28        7.54     24.58 o 
  -6 -15   6      147.68      130.15     27.85 o 
  -5 -15   6       19.68       13.24     28.98 o 
  -4 -15   6        2.15       16.18     18.67 o 
  -3 -15   6       28.29       65.40     44.64 o 
  -2 -15   6      138.33      121.89     21.39 o 
  -1 -15   6        5.59       21.53     20.75 o 
   0 -15   6        0.62        3.02     18.39 o 
   1 -15   6      218.42      206.05     22.77 o 
   2 -15   6       45.55       69.08     23.44 o 
   3 -15   6        5.34      -13.05     30.20 o 
   4 -15   6        6.52       25.25     24.81 o 
   5 -15   6        0.83      -16.09     24.38 o 
   6 -15   6      169.70      178.65     28.53 o 
   7 -15   6       24.05       22.47     20.71 o 
   8 -15   6      157.42      174.00     22.31 o 
  -8 -14   6      130.93       90.22     16.28 o 
  -7 -14   6       10.43       -0.24     29.18 o 
  -6 -14   6      251.77      233.37     32.51 o 
  -5 -14   6        0.58        9.59     18.57 o 
  -4 -14   6      444.17      336.81     33.45 o 
  -3 -14   6       19.67       31.91     21.17 o 
  -2 -14   6      152.64      140.43     29.79 o 
  -1 -14   6      428.00      363.09     21.72 o 
   0 -14   6     1485.77     1299.07     27.70 o 
   1 -14   6      130.55      132.04     17.25 o 
   2 -14   6       47.02       36.37     23.99 o 
   3 -14   6        4.80       -5.95     24.47 o 
   4 -14   6      154.75      152.72     25.48 o 
   5 -14   6      130.78      183.23     46.52 o 
   6 -14   6      250.74      260.89     25.87 o 
   7 -14   6      147.50      140.55     23.09 o 
   8 -14   6      400.78      441.72     21.32 o 
   9 -14   6       20.55       30.27     16.72 o 
  -9 -13   6        0.62       -0.24     15.94 o 
  -8 -13   6       11.92        7.43     18.24 o 
  -7 -13   6       10.88       26.00     26.01 o 
  -6 -13   6       34.20       28.70     68.39 o 
  -5 -13   6      337.29      289.89     70.90 o 
  -4 -13   6        0.12       16.97     20.93 o 
  -3 -13   6        1.80       -1.83     28.07 o 
  -2 -13   6       92.75       89.71     21.09 o 
  -1 -13   6      110.70       85.39     21.22 o 
   0 -13   6      128.59      119.26     16.96 o 
   1 -13   6      267.03      227.46     17.14 o 
   2 -13   6      415.01      400.15     32.68 o 
   3 -13   6        0.87        4.48     20.16 o 
   4 -13   6      504.98      525.20     36.14 o 
   5 -13   6      103.79      113.87     26.96 o 
   6 -13   6      109.01      123.15     26.14 o 
   7 -13   6      229.42      266.41     28.65 o 
   8 -13   6       99.79      109.39     22.67 o 
   9 -13   6       61.63       47.98     27.22 o 
 -10 -12   6      173.31      179.23     20.64 o 
  -9 -12   6     1033.04     1151.70     22.34 o 
  -8 -12   6     1602.34     1775.72     27.07 o 
  -7 -12   6      233.35      216.36     61.71 o 
  -6 -12   6       40.36       36.26     32.49 o 
  -5 -12   6      162.69      148.99     26.64 o 
  -4 -12   6      485.81      421.17     31.25 o 
  -3 -12   6       88.22       62.80     27.70 o 
  -2 -12   6       10.98       15.74     22.04 o 
  -1 -12   6      256.40      269.70     28.62 o 
   0 -12   6       25.19       29.50     18.78 o 
   1 -12   6        5.71       15.31     16.42 o 
   2 -12   6      101.84      111.87     16.67 o 
   3 -12   6      192.74      217.22     32.36 o 
   4 -12   6      308.26      276.98     33.00 o 
   5 -12   6      657.78      720.22     33.42 o 
   6 -12   6      812.78      829.46     28.27 o 
   7 -12   6     1496.93     1633.32     31.86 o 
   8 -12   6      183.97      197.29     24.51 o 
   9 -12   6        0.74       17.71     28.29 o 
  10 -12   6        0.94       -5.84     23.69 o 
 -10 -11   6      484.32      526.42     29.98 o 
  -9 -11   6       25.69       16.24     21.58 o 
  -8 -11   6      206.10      223.43     24.26 o 
  -7 -11   6      641.57      683.51     26.19 o 
  -6 -11   6      128.88      123.75     18.21 o 
  -5 -11   6      128.60      130.09     17.40 o 
  -4 -11   6       10.10       12.84     22.08 o 
  -3 -11   6       31.90       49.02     31.53 o 
  -2 -11   6      275.36      254.05     27.09 o 
  -1 -11   6        1.91       13.40     12.97 o 
   0 -11   6       30.87       40.97     14.53 o 
   1 -11   6        8.16       13.83     15.17 o 
   2 -11   6       10.51       19.61     15.46 o 
   3 -11   6       40.32       45.75     16.48 o 
   4 -11   6      409.87      388.94     36.64 o 
   5 -11   6       56.35       67.60     17.75 o 
   6 -11   6      625.60      673.89     27.78 o 
   7 -11   6       11.41        4.09     31.28 o 
   8 -11   6     1938.47     2068.14    123.60 o 
   9 -11   6      506.81      558.59     32.58 o 
  10 -11   6       41.40       43.07     26.22 o 
 -11 -10   6     1146.64     1331.56     45.46 o 
 -10 -10   6      953.16     1143.84     23.61 o 
  -9 -10   6       55.22       80.56     32.37 o 
  -8 -10   6     3348.14     3655.03    303.85 o 
  -7 -10   6     3198.67     3655.11    299.80 o 
  -6 -10   6     2439.31     2644.00    135.03 o 
  -5 -10   6      124.46      122.80     17.09 o 
  -4 -10   6        0.74        1.60     15.29 o 
  -3 -10   6      617.29      646.71     21.19 o 
  -2 -10   6        0.12       -2.10     18.94 o 
  -1 -10   6       31.97       44.94     10.78 o 
   0 -10   6        0.01        2.12     10.42 o 
   1 -10   6       42.57       51.83     11.13 o 
   2 -10   6      517.11      530.24     15.39 o 
   3 -10   6      571.34      530.13     20.91 o 
   4 -10   6     1085.16     1026.21     52.72 o 
   5 -10   6      829.64      853.21     42.00 o 
   6 -10   6       45.06       51.59     18.24 o 
   7 -10   6      118.91       87.13     18.19 o 
   8 -10   6      662.44      685.12     90.21 o 
   9 -10   6      548.32      538.61    139.15 o 
  10 -10   6        0.36       15.90     28.17 o 
  11 -10   6       31.57       29.24     22.18 o 
 -11  -9   6      657.70      768.70     20.70 o 
 -10  -9   6     1616.81     1915.98    146.67 o 
  -9  -9   6      244.23      298.96     70.40 o 
  -8  -9   6        3.58       -4.46     25.99 o 
  -7  -9   6      157.53      164.77     19.08 o 
  -6  -9   6       37.80       30.69     26.11 o 
  -5  -9   6      991.16      994.23     20.77 o 
  -4  -9   6      112.77      130.20     14.32 o 
  -3  -9   6        6.92       14.47     12.77 o 
  -2  -9   6      231.55      218.07     13.43 o 
  -1  -9   6        9.60        0.00      8.62 o 
   0  -9   6       16.87       31.37      9.69 o 
   1  -9   6        0.01       -8.53      9.43 o 
   2  -9   6      168.51      171.11     10.81 o 
   3  -9   6      745.34      762.83     20.25 o 
   4  -9   6      957.94      972.67     21.07 o 
   5  -9   6       89.41      139.43     20.35 o 
   6  -9   6      228.78      219.27     19.77 o 
   7  -9   6        3.53        9.65     17.98 o 
   8  -9   6        0.00       -3.80     18.56 o 
   9  -9   6      583.83      389.86    148.01 o 
  10  -9   6      166.16      186.90     30.74 o 
  11  -9   6      133.73      141.78     25.02 o 
 -11  -8   6      171.12      194.78     20.92 o 
 -10  -8   6       27.04       22.20     23.37 o 
  -9  -8   6      633.76      719.58     38.12 o 
  -8  -8   6     7769.46     7202.14    765.00 o 
  -7  -8   6      196.07      196.16     19.29 o 
  -6  -8   6        8.54       29.22     17.58 o 
  -5  -8   6      539.92      570.52     27.41 o 
  -4  -8   6      338.14      344.10     12.79 o 
  -3  -8   6     2790.55     3005.51    131.03 o 
  -2  -8   6      719.94      702.91     24.63 o 
  -1  -8   6     6692.74     7153.80    109.56 o 
   0  -8   6      496.94      587.56     11.44 o 
   1  -8   6       97.15      105.48      9.58 o 
   2  -8   6      127.50      147.61     11.31 o 
   3  -8   6       32.56       32.73     10.57 o 
   4  -8   6       71.58       76.91     12.88 o 
   5  -8   6      542.88      516.31     19.72 o 
   6  -8   6      825.13      869.58     23.48 o 
   7  -8   6      564.31      550.46     37.25 o 
   8  -8   6       31.75       20.54     18.09 o 
   9  -8   6      132.08      102.33     22.41 o 
  10  -8   6      290.58      259.94    108.67 o 
  11  -8   6       41.49       65.93     25.81 o 
 -12  -7   6       39.98       26.75     16.64 o 
 -11  -7   6      408.12      464.00     22.76 o 
 -10  -7   6      281.87      306.43     25.74 o 
  -9  -7   6       40.95       67.48     26.04 o 
  -8  -7   6      507.23      501.23     57.18 o 
  -7  -7   6       38.73       39.60     18.22 o 
  -6  -7   6      328.59      326.86     16.98 o 
  -5  -7   6      219.72      231.04     14.80 o 
  -4  -7   6       87.07      103.37     10.40 o 
  -3  -7   6        9.35       24.85      9.90 o 
  -2  -7   6      171.20      177.61      6.10 o 
  -1  -7   6      818.25      863.63     26.84 o 
   0  -7   6      257.33      291.87      8.14 o 
   1  -7   6        8.14       14.08      9.47 o 
   2  -7   6      600.96      641.60     27.09 o 
   3  -7   6      174.87      204.43     10.92 o 
   4  -7   6      177.69      168.76     10.70 o 
   5  -7   6      382.92      399.37     23.83 o 
   6  -7   6      401.67      344.10     19.15 o 
   7  -7   6      164.87      161.86     21.00 o 
   8  -7   6      147.60      161.10     21.83 o 
   9  -7   6       47.71       51.62     23.51 o 
  10  -7   6      301.71      262.45     94.13 o 
  11  -7   6       35.59       30.63     17.16 o 
  12  -7   6       49.28       50.38     37.81 o 
 -12  -6   6      110.99       88.26     17.61 o 
 -11  -6   6        0.01      -11.30     26.10 o 
 -10  -6   6      290.43      306.99     26.13 o 
  -9  -6   6        0.02       12.11     19.04 o 
  -8  -6   6     3151.90     3404.48     46.91 o 
  -7  -6   6      201.95      222.87     17.89 o 
  -6  -6   6     1598.22     1607.92     71.28 o 
  -5  -6   6      115.89      128.67     11.04 o 
  -4  -6   6      210.95      228.15     10.15 o 
  -3  -6   6      159.41      145.13     10.40 o 
  -2  -6   6     2766.98     2687.82     10.57 o 
  -1  -6   6     5575.77     5883.63     84.81 o 
   0  -6   6       14.89       16.06      2.57 o 
   1  -6   6    13008.07    14222.98    224.20 o 
   2  -6   6     2583.39     2799.28     63.12 o 
   3  -6   6      145.14      165.55      9.30 o 
   4  -6   6       10.23       27.07      9.86 o 
   5  -6   6      102.36       93.23     12.10 o 
   6  -6   6      246.12      278.36     15.54 o 
   7  -6   6      193.63      238.33     20.59 o 
   8  -6   6       13.97       19.95     21.40 o 
   9  -6   6      824.08      651.83     36.21 o 
  10  -6   6      136.05      159.33     31.56 o 
  11  -6   6      549.40      470.13    141.35 o 
  12  -6   6       23.43        2.38     19.41 o 
 -12  -5   6      209.70      231.09     38.24 o 
 -11  -5   6       18.39       44.68     22.96 o 
 -10  -5   6       10.41       11.97     24.27 o 
  -9  -5   6        0.85       10.51     19.16 o 
  -8  -5   6       63.68       46.33     21.48 o 
  -7  -5   6       26.46       19.62     16.99 o 
  -6  -5   6      131.91      122.32     13.14 o 
  -5  -5   6      157.52      153.15     10.65 o 
  -4  -5   6      221.06      252.26     12.00 o 
  -3  -5   6        8.77        5.25      8.10 o 
  -2  -5   6      258.13      248.06      7.10 o 
  -1  -5   6      277.63      261.33      7.47 o 
   0  -5   6       34.50       34.55      9.11 o 
   1  -5   6       10.31        7.71      7.50 o 
   2  -5   6      671.66      687.87     17.10 o 
   3  -5   6      779.21      769.38     13.56 o 
   4  -5   6       38.68       37.25      9.75 o 
   5  -5   6      883.49      858.91     45.82 o 
   6  -5   6       55.59       57.60     13.98 o 
   7  -5   6      335.09      316.87     20.61 o 
   8  -5   6      162.20      137.41     29.96 o 
   9  -5   6       35.84       37.49     23.78 o 
  10  -5   6       56.73      101.28     63.52 o 
  11  -5   6        5.93        0.24     19.36 o 
  12  -5   6        2.78        8.70     14.65 o 
 -13  -4   6       15.97        8.71     20.27 o 
 -12  -4   6       71.85       60.04     25.29 o 
 -11  -4   6       10.53        1.10     36.78 o 
 -10  -4   6      163.54      140.70     19.19 o 
  -9  -4   6       41.08       40.87     19.18 o 
  -8  -4   6      148.31      130.68     27.35 o 
  -7  -4   6       95.37       98.91     19.54 o 
  -6  -4   6     2165.34     2149.05     52.39 o 
  -5  -4   6     2049.59     2163.66     62.43 o 
  -4  -4   6      947.10      983.04     30.12 o 
  -3  -4   6      537.14      603.05     15.69 o 
  -2  -4   6     1584.80     1468.53     21.56 o 
  -1  -4   6     4062.40     3920.04     60.17 o 
   0  -4   6     1944.71     2098.46     38.23 o 
   1  -4   6     1173.45     1266.56     27.62 o 
   2  -4   6       39.62       41.09      8.32 o 
   3  -4   6     1515.71     1516.58     35.19 o 
   4  -4   6     1900.79     2133.71     47.89 o 
   5  -4   6      229.19      158.94      9.58 o 
   6  -4   6      668.91      739.30     18.85 o 
   7  -4   6      209.67      196.62     24.88 o 
   8  -4   6      455.60      465.64     32.95 o 
   9  -4   6        0.01        5.28     33.81 o 
  10  -4   6       10.73       14.68     23.56 o 
  11  -4   6      107.58      111.35     20.28 o 
  12  -4   6        0.83       -2.25     15.36 o 
 -13  -3   6        3.56       -8.08     21.58 o 
 -12  -3   6        0.37        0.91     18.42 o 
 -11  -3   6       30.24       28.14     22.73 o 
 -10  -3   6        1.48       -2.37     19.02 o 
  -9  -3   6       53.52       63.66     19.13 o 
  -8  -3   6     1275.59     1374.93     22.57 o 
  -7  -3   6      540.83      541.42     16.63 o 
  -6  -3   6      211.62      227.52     11.41 o 
  -5  -3   6        1.84        5.40      9.48 o 
  -4  -3   6      205.10      238.69     10.72 o 
  -3  -3   6      842.67      830.39     18.89 o 
  -2  -3   6       61.07       62.29      6.49 o 
  -1  -3   6        0.07        0.34      4.98 o 
   0  -3   6       39.36       37.31      4.35 o 
   1  -3   6       16.25       11.90      7.00 o 
   2  -3   6      145.08      148.22      7.27 o 
   3  -3   6      333.94      330.03      7.65 o 
   4  -3   6       26.57       35.49      8.27 o 
   5  -3   6      150.24      154.80     11.92 o 
   6  -3   6       62.60       57.85     23.73 o 
   7  -3   6        0.00       33.38     19.01 o 
   8  -3   6        8.10       20.59     22.94 o 
   9  -3   6       11.25       17.91     35.05 o 
  10  -3   6       98.09      104.05     23.59 o 
  11  -3   6       57.99       48.93     22.28 o 
  12  -3   6       75.60       57.34     15.88 o 
 -13  -2   6       17.14       20.23     22.03 o 
 -12  -2   6      159.12      158.39     27.14 o 
 -11  -2   6       56.82       56.25     18.18 o 
 -10  -2   6      611.84      595.77     37.87 o 
  -9  -2   6       47.08       20.51     18.90 o 
  -8  -2   6      110.28      168.75     17.66 o 
  -7  -2   6     2669.87     2745.26     32.32 o 
  -6  -2   6     2471.98     2665.19     55.39 o 
  -5  -2   6     9266.08    10129.87    185.87 o 
  -4  -2   6       57.29       76.89      8.97 o 
  -3  -2   6     3941.68     3873.72     86.72 o 
  -2  -2   6      331.72      320.13      7.20 o 
  -1  -2   6     3972.02     3798.67     57.32 o 
   0  -2   6       54.41       45.28      2.83 o 
   1  -2   6      762.28      882.93     29.05 o 
   2  -2   6     3477.59     3568.56     57.77 o 
   3  -2   6     5529.59     5849.52    110.76 o 
   4  -2   6     2359.88     2308.79     48.81 o 
   5  -2   6      984.64     1181.12     15.04 o 
   6  -2   6      384.19      402.01     17.92 o 
   7  -2   6     2257.63     2134.51     23.47 o 
   8  -2   6        6.89        7.78     22.68 o 
   9  -2   6      127.29      101.43     23.67 o 
  10  -2   6      589.30      570.40     58.51 o 
  11  -2   6      103.91       78.12     20.73 o 
  12  -2   6       19.06       31.65     15.76 o 
 -13  -1   6       11.24       22.87     22.35 o 
 -12  -1   6      124.03      107.37     33.38 o 
 -11  -1   6       15.38        3.77     21.64 o 
 -10  -1   6      294.84      293.57     33.57 o 
  -9  -1   6      346.31      332.05     19.59 o 
  -8  -1   6      115.48      107.44     17.35 o 
  -7  -1   6      425.31      458.58     12.85 o 
  -6  -1   6      480.36      513.97     10.27 o 
  -5  -1   6     1486.14     1507.31     44.45 o 
  -4  -1   6      965.91     1018.29     27.11 o 
  -3  -1   6      173.20      194.62      7.46 o 
  -2  -1   6        3.69       13.18      5.97 o 
  -1  -1   6      242.08      232.37      3.36 o 
   0  -1   6      276.83      263.43      4.10 o 
   1  -1   6     1917.32     1867.32     27.12 o 
   2  -1   6      185.96      186.19      5.24 o 
   3  -1   6      458.24      444.13     11.58 o 
   4  -1   6      259.50      223.56      8.37 o 
   5  -1   6       82.00       76.87      6.69 o 
   6  -1   6       72.09       70.46     13.72 o 
   7  -1   6      149.04      144.13     27.17 o 
   8  -1   6        4.87        2.34     23.13 o 
   9  -1   6        4.26       33.11     23.71 o 
  10  -1   6        0.68       -8.14     23.12 o 
  11  -1   6       46.65       56.92     20.35 o 
  12  -1   6        0.34       -2.92     16.28 o 
 -13   0   6       94.39      118.25     21.88 o 
 -12   0   6       27.52       16.73     18.49 o 
 -11   0   6       12.86       24.49     21.97 o 
 -10   0   6     1434.07     1349.17     77.98 o 
  -9   0   6      114.23      112.97     22.87 o 
  -8   0   6      665.69      646.51     18.07 o 
  -7   0   6      136.56      145.50     11.45 o 
  -6   0   6     1977.51     2187.89     48.91 o 
  -5   0   6     1156.11     1430.43     33.63 o 
  -4   0   6     5241.28     5889.16    114.38 o 
  -3   0   6    23175.31    24494.08    413.50 o 
  -2   0   6     1878.71     1772.36     23.71 o 
  -1   0   6     2955.48     2845.60     37.17 o 
   0   0   6    10930.27    10341.25    118.99 o 
   1   0   6     2253.97     2112.74     33.33 o 
   2   0   6      186.12      205.54      6.70 o 
   3   0   6     2408.12     2583.08     45.83 o 
   4   0   6      493.53      495.93      9.15 o 
   5   0   6      545.14      533.06      9.10 o 
   6   0   6        0.00       18.12     10.65 o 
   7   0   6      259.66      281.05     22.83 o 
   8   0   6     2529.71     2625.03    145.00 o 
   9   0   6      710.50      629.87     31.23 o 
  10   0   6       17.55        5.60     22.90 o 
  11   0   6       26.56       32.79     20.17 o 
  12   0   6        0.21       -1.04     16.29 o 
 -13   1   6        1.40       18.37     21.61 o 
 -12   1   6       16.99       24.69     28.23 o 
 -11   1   6       63.57       54.17     22.30 o 
 -10   1   6      276.57      306.26     24.23 o 
  -9   1   6      691.23      731.96     24.50 o 
  -8   1   6      107.91      131.78     20.98 o 
  -7   1   6        4.36       14.86     11.80 o 
  -6   1   6      374.56      370.61     14.91 o 
  -5   1   6        1.21       -3.91      6.94 o 
  -4   1   6      550.47      482.73     28.46 o 
  -3   1   6      374.61      364.26      5.93 o 
  -2   1   6     2586.75     2409.34     30.51 o 
  -1   1   6      640.07      636.40      6.66 o 
   0   1   6      427.97      425.54      7.75 o 
   1   1   6       31.00       34.56      3.20 o 
   2   1   6        0.23        5.02      4.88 o 
   3   1   6      103.70      102.34      6.08 o 
   4   1   6        8.93        8.34      7.35 o 
   5   1   6      171.79      160.17      9.92 o 
   6   1   6       21.65       20.93     13.52 o 
   7   1   6        1.60       11.50     15.76 o 
   8   1   6      210.60      221.47     24.11 o 
   9   1   6       77.99       77.81     23.89 o 
  10   1   6        3.27        0.34     22.75 o 
  11   1   6        3.60       11.79     27.75 o 
  12   1   6        2.15        8.99     27.96 o 
 -13   2   6       20.90       12.17     15.03 o 
 -12   2   6      647.11      648.53    101.58 o 
 -11   2   6      336.97      304.45     23.40 o 
 -10   2   6       91.58      124.29     33.88 o 
  -9   2   6     2932.46     2891.69     34.35 o 
  -8   2   6      579.78      577.12     26.06 o 
  -7   2   6      630.73      577.94     23.10 o 
  -6   2   6       77.83       99.76     14.27 o 
  -5   2   6        0.03       17.24      6.06 o 
  -4   2   6     8637.11     8497.76    121.92 o 
  -3   2   6     3124.45     3261.64     38.23 o 
  -2   2   6     8270.66     8507.32    122.57 o 
  -1   2   6      733.83      682.47     11.29 o 
   0   2   6      222.56      236.48      3.74 o 
   1   2   6      133.91      110.82      3.42 o 
   2   2   6     1733.68     1615.75     21.39 o 
   3   2   6      219.81      223.28     15.19 o 
   4   2   6     1721.84     1821.14     17.12 o 
   5   2   6    12163.21    13386.68    218.82 o 
   6   2   6     2439.96     2746.44     56.99 o 
   7   2   6     1358.78     1332.67     19.57 o 
   8   2   6     5224.09     5142.80    191.56 o 
   9   2   6        0.31       24.92     23.36 o 
  10   2   6      147.40      153.85     22.55 o 
  11   2   6      197.95      180.11     21.82 o 
  12   2   6       18.12       18.18     55.01 o 
 -13   3   6      249.73      247.92     70.53 o 
 -12   3   6      146.14      119.24     19.67 o 
 -11   3   6      982.21     1017.37     61.87 o 
 -10   3   6      640.46      673.59     32.04 o 
  -9   3   6     1558.42     1570.55     27.12 o 
  -8   3   6       17.46        5.40     25.11 o 
  -7   3   6       58.08       63.01     22.51 o 
  -6   3   6      785.44      800.72     21.82 o 
  -5   3   6      904.95      905.41     34.45 o 
  -4   3   6      396.07      330.45     30.09 o 
  -3   3   6      210.79      210.74     10.58 o 
  -2   3   6       81.46       82.67      5.91 o 
  -1   3   6      467.84      437.49      9.98 o 
   0   3   6       46.16       50.58      3.59 o 
   1   3   6       13.48       17.33      2.94 o 
   2   3   6      248.46      266.21      7.72 o 
   3   3   6       16.56        6.72      7.32 o 
   4   3   6      914.24      898.40     11.85 o 
   5   3   6       54.66       46.40     11.05 o 
   6   3   6      231.54      256.47     13.54 o 
   7   3   6      146.54      161.34     17.67 o 
   8   3   6      382.73      332.09     19.73 o 
   9   3   6       96.05       86.71     23.47 o 
  10   3   6       47.85       46.73     29.25 o 
  11   3   6      418.51      341.13     35.66 o 
  12   3   6        5.73       -4.40     27.77 o 
 -13   4   6      376.64      346.19     62.39 o 
 -12   4   6     1420.07     1483.71    116.71 o 
 -11   4   6      187.90      169.48     23.04 o 
 -10   4   6      122.94      154.85     24.41 o 
  -9   4   6     3612.54     3958.57     66.44 o 
  -8   4   6      324.76      308.99     26.29 o 
  -7   4   6      122.76      116.65     23.10 o 
  -6   4   6      432.61      481.40     15.36 o 
  -5   4   6      641.98      710.18     23.19 o 
  -4   4   6    13057.30    13772.06    382.54 o 
  -3   4   6     5639.59     5702.34    189.50 o 
  -2   4   6     1246.18     1227.61     24.43 o 
  -1   4   6      429.75      407.21      6.02 o 
   0   4   6     4333.89     4045.25     50.04 o 
   1   4   6     1465.12     1626.09     25.95 o 
   2   4   6     1095.02     1143.45     19.28 o 
   3   4   6        0.07       33.39     17.69 o 
   4   4   6     2963.18     3190.19     55.19 o 
   5   4   6     1958.23     2010.38     52.07 o 
   6   4   6     2168.63     2252.40     54.86 o 
   7   4   6      843.06      861.96     19.78 o 
   8   4   6     1119.70     1123.62     21.32 o 
   9   4   6      284.90      324.91     25.40 o 
  10   4   6      103.18       58.41     22.23 o 
  11   4   6      432.33      397.56     33.02 o 
 -13   5   6       46.01       47.39     13.71 o 
 -12   5   6      564.88      549.33     47.38 o 
 -11   5   6       26.63       30.52     22.16 o 
 -10   5   6      335.05      345.86     25.06 o 
  -9   5   6      802.58      878.38     32.71 o 
  -8   5   6      474.11      462.12     27.89 o 
  -7   5   6       65.52       48.33     30.51 o 
  -6   5   6       73.81       41.99     21.59 o 
  -5   5   6      231.66      274.12     13.22 o 
  -4   5   6      941.12      989.74     19.55 o 
  -3   5   6      849.67      866.42     13.16 o 
  -2   5   6       41.23       54.79      9.24 o 
  -1   5   6       22.00       24.56      6.54 o 
   0   5   6       23.55       26.83      4.20 o 
   1   5   6      536.58      558.65     16.87 o 
   2   5   6       55.54       57.03      7.82 o 
   3   5   6      268.82      283.85      9.92 o 
   4   5   6      100.72      110.00      9.82 o 
   5   5   6      522.55      581.38     19.90 o 
   6   5   6      658.65      662.66     29.36 o 
   7   5   6      285.68      287.08     22.13 o 
   8   5   6      610.96      596.72     23.34 o 
   9   5   6        2.85       20.18     19.57 o 
  10   5   6      277.08      206.88     17.04 o 
  11   5   6       57.56       61.98     17.12 o 
 -12   6   6       80.41       80.45     17.95 o 
 -11   6   6      223.18      239.37     31.24 o 
 -10   6   6       19.25       44.05     23.63 o 
  -9   6   6     1540.51     1471.11     32.46 o 
  -8   6   6        6.36       13.26     27.16 o 
  -7   6   6     1130.55     1174.77     33.63 o 
  -6   6   6      177.18      188.24     22.88 o 
  -5   6   6      589.66      655.97     27.01 o 
  -4   6   6      289.72      382.89     10.91 o 
  -3   6   6      483.74      473.94     16.40 o 
  -2   6   6      419.47      382.56     12.04 o 
  -1   6   6     1458.09     1569.79     27.56 o 
   0   6   6     1849.28     1842.41     50.86 o 
   1   6   6     3643.85     3700.88     71.11 o 
   2   6   6     8187.23     8828.54    248.73 o 
   3   6   6       52.78       45.57      9.30 o 
   4   6   6        0.17       -5.39     11.81 o 
   5   6   6      682.58      705.37     24.92 o 
   6   6   6       12.97       16.12     17.78 o 
   7   6   6        2.82       28.79     22.73 o 
   8   6   6        9.63       16.68     19.75 o 
   9   6   6        6.25       19.90     18.71 o 
  10   6   6      142.40      133.85     16.27 o 
  11   6   6        9.08        0.63     29.47 o 
 -12   7   6        0.53        0.74     16.46 o 
 -11   7   6      132.39      143.09     30.07 o 
 -10   7   6       18.58       52.36     23.62 o 
  -9   7   6        1.01       -3.77     27.86 o 
  -8   7   6      210.78      251.60     28.65 o 
  -7   7   6      168.45      169.28     26.48 o 
  -6   7   6       34.23       41.30     15.40 o 
  -5   7   6        5.30       13.31     23.21 o 
  -4   7   6        4.20        2.24     12.09 o 
  -3   7   6       27.81       39.76     10.13 o 
  -2   7   6      162.02      160.86      9.77 o 
  -1   7   6      126.90      114.86      8.01 o 
   0   7   6       73.01       75.52     12.51 o 
   1   7   6      689.11      709.70     11.89 o 
   2   7   6      262.87      249.53     12.55 o 
   3   7   6       16.00       20.04     10.10 o 
   4   7   6        0.37       -3.74     15.02 o 
   5   7   6      213.51      237.57     19.31 o 
   6   7   6        6.04       24.83     18.77 o 
   7   7   6      200.81      209.81     20.19 o 
   8   7   6        4.71       17.79     23.34 o 
   9   7   6       76.47       75.08     20.23 o 
  10   7   6        6.19       -6.63     14.51 o 
  11   7   6       29.47       11.45     24.85 o 
 -12   8   6       45.59       40.31     14.94 o 
 -11   8   6      228.47      225.27     36.78 o 
 -10   8   6      113.83      116.43     22.57 o 
  -9   8   6      239.19      221.16     28.60 o 
  -8   8   6       14.13       12.91     28.10 o 
  -7   8   6        3.15        7.95     26.85 o 
  -6   8   6       15.32       27.38     17.19 o 
  -5   8   6      122.85      131.77     26.02 o 
  -4   8   6       57.03       78.79     13.94 o 
  -3   8   6       97.09      136.27     10.46 o 
  -2   8   6      900.21      965.64     38.12 o 
  -1   8   6     4382.37     4497.97    108.06 o 
   0   8   6       37.31       40.30     21.66 o 
   1   8   6     1965.31     2181.74     51.84 o 
   2   8   6     1917.87     1950.89     22.81 o 
   3   8   6      165.58      157.41     19.68 o 
   4   8   6      100.03       95.15     16.33 o 
   5   8   6      428.10      451.22     72.29 o 
   6   8   6        1.42       15.82     19.25 o 
   7   8   6     1068.03     1086.33     60.97 o 
   8   8   6       79.13       83.83     19.35 o 
   9   8   6      154.53      168.52     17.54 o 
  10   8   6      378.07      347.93     16.40 o 
 -12   9   6       46.75       57.58     26.76 o 
 -11   9   6        1.73        4.78     26.72 o 
 -10   9   6      520.11      564.40     47.78 o 
  -9   9   6      571.45      547.30     29.01 o 
  -8   9   6      284.27      291.22     29.05 o 
  -7   9   6        0.78       39.96     28.06 o 
  -6   9   6       14.58       24.73     18.45 o 
  -5   9   6        1.23       14.67     22.45 o 
  -4   9   6       27.21       35.39     19.17 o 
  -3   9   6      380.15      424.61     13.91 o 
  -2   9   6      645.02      578.47     17.29 o 
  -1   9   6      100.74       93.52     20.07 o 
   0   9   6        2.98       -4.40     19.41 o 
   1   9   6       59.74       65.22     19.63 o 
   2   9   6        0.60       -2.68     20.07 o 
   3   9   6      469.43      443.75     25.29 o 
   4   9   6       90.12      111.25     22.36 o 
   5   9   6       87.82       89.82     23.64 o 
   6   9   6        1.66       27.39     19.77 o 
   7   9   6       94.77       90.41     19.62 o 
   8   9   6        1.23       -4.86     17.99 o 
   9   9   6        1.73        0.07     17.42 o 
  10   9   6       36.10       27.21     15.65 o 
 -11  10   6      579.39      531.53     40.82 o 
 -10  10   6       20.64       26.56     19.71 o 
  -9  10   6        8.87        8.36     26.83 o 
  -8  10   6        0.03       23.81     28.37 o 
  -7  10   6       14.66        9.02     39.13 o 
  -6  10   6      128.42      187.24     35.11 o 
  -5  10   6      103.94      108.82     19.47 o 
  -4  10   6      817.35      868.80     22.08 o 
  -3  10   6      175.56      190.89     20.61 o 
  -2  10   6      250.19      240.50     15.82 o 
  -1  10   6        0.17       11.83     31.05 o 
   0  10   6      282.01      307.16     22.16 o 
   1  10   6       26.22       48.23     21.47 o 
   2  10   6       60.03       73.11     31.69 o 
   3  10   6      654.84      592.07     24.32 o 
   4  10   6       28.10       27.36     30.12 o 
   5  10   6       24.18       33.00     23.92 o 
   6  10   6       23.41       40.59     24.44 o 
   7  10   6      560.40      503.92     37.02 o 
   8  10   6      103.13       97.60     19.66 o 
   9  10   6       37.04       27.89     13.57 o 
 -11  11   6       28.87       30.71     14.03 o 
 -10  11   6      135.74      136.03     18.21 o 
  -9  11   6       66.78       87.39     25.76 o 
  -8  11   6       37.34       70.41     28.35 o 
  -7  11   6       86.81       66.73     26.32 o 
  -6  11   6      470.63      503.35     25.15 o 
  -5  11   6      181.94      197.72     20.54 o 
  -4  11   6       30.79       62.95     19.92 o 
  -3  11   6       14.07        2.38     21.27 o 
  -2  11   6      197.58      212.35     23.65 o 
  -1  11   6      168.85      167.24     22.81 o 
   0  11   6      215.09      216.24     34.81 o 
   1  11   6      127.12      146.77     33.46 o 
   2  11   6      255.69      252.43     34.29 o 
   3  11   6      224.27      233.82     35.87 o 
   4  11   6        0.18        4.03     25.00 o 
   5  11   6       45.31       31.35     25.07 o 
   6  11   6       42.16       39.68     24.35 o 
   7  11   6        6.55        1.64     29.97 o 
   8  11   6        0.22        6.71     18.26 o 
   9  11   6       14.89       15.85     22.17 o 
 -10  12   6      239.16      203.77     16.41 o 
  -9  12   6       21.86       32.92     22.89 o 
  -8  12   6      171.47      126.59     26.03 o 
  -7  12   6      309.71      230.70     23.69 o 
  -6  12   6      711.13      683.42     26.52 o 
  -5  12   6       37.01       54.84     20.64 o 
  -4  12   6      164.45      164.74     20.73 o 
  -3  12   6       68.26       72.13     19.98 o 
  -2  12   6        2.12      -21.25     24.82 o 
  -1  12   6     1355.83     1311.78     27.29 o 
   0  12   6      242.81      269.00     24.96 o 
   1  12   6      546.50      542.98     38.65 o 
   2  12   6      248.89      226.66     25.55 o 
   3  12   6      486.62      551.35     26.36 o 
   4  12   6      518.68      504.63     26.50 o 
   5  12   6      286.57      304.42     25.32 o 
   6  12   6        1.42       20.19     22.98 o 
   7  12   6        5.69        8.57     19.88 o 
   8  12   6       23.07       39.36     15.58 o 
 -10  13   6      264.06      224.74     29.25 o 
  -9  13   6      194.22      146.28     22.86 o 
  -8  13   6        0.71      -12.43     34.84 o 
  -7  13   6       35.91        6.06     18.63 o 
  -6  13   6        0.45       14.51     32.09 o 
  -5  13   6      171.96      168.73     20.92 o 
  -4  13   6      261.55      276.21     21.41 o 
  -3  13   6       10.81       16.02     24.17 o 
  -2  13   6       20.24       26.55     24.36 o 
  -1  13   6       55.15       68.61     30.43 o 
   0  13   6       39.89       33.16     24.70 o 
   1  13   6      615.75      643.69     26.35 o 
   2  13   6       47.75       40.33     24.71 o 
   3  13   6       83.05       72.23     25.51 o 
   4  13   6        0.07      -18.15     25.01 o 
   5  13   6       15.90       18.84     23.63 o 
   6  13   6      335.46      334.91     36.01 o 
   7  13   6      131.88      134.10     26.50 o 
   8  13   6        4.82       15.61     22.39 o 
  -9  14   6      205.15      219.79     28.11 o 
  -8  14   6       41.96       40.95     16.88 o 
  -7  14   6       95.33       96.95     20.39 o 
  -6  14   6        3.66       29.77     18.55 o 
  -5  14   6     2206.09     2059.90    114.26 o 
  -4  14   6      344.29      315.42     36.20 o 
  -3  14   6      532.55      518.45     30.50 o 
  -2  14   6     1853.67     1742.26     29.12 o 
  -1  14   6     1809.09     1848.68     29.44 o 
   0  14   6      376.56      376.83     25.72 o 
   1  14   6      597.28      596.01     26.43 o 
   2  14   6      170.76      181.10     24.63 o 
   3  14   6       28.60       44.38     37.28 o 
   4  14   6      385.85      465.40     37.61 o 
   5  14   6        8.58        2.21     25.08 o 
   6  14   6      216.06      230.63     19.35 o 
   7  14   6        3.47       -7.47     24.87 o 
  -8  15   6       74.66       59.51     25.80 o 
  -7  15   6        1.92       11.03     23.92 o 
  -6  15   6       54.43       47.44     16.56 o 
  -5  15   6       18.17       15.81     21.10 o 
  -4  15   6        0.02        1.99     22.31 o 
  -3  15   6       44.04       38.33     36.96 o 
  -2  15   6       50.90       48.66     23.93 o 
  -1  15   6        5.89        5.69     23.83 o 
   0  15   6       47.61       44.88     23.95 o 
   1  15   6      360.38      389.05     24.87 o 
   2  15   6       34.38       59.68     35.58 o 
   3  15   6       49.85       34.28     22.27 o 
   4  15   6       65.50       82.68     20.94 o 
   5  15   6      142.20      148.18     18.80 o 
   6  15   6      183.68      175.46     46.83 o 
  -7  16   6      141.57      109.03     16.14 o 
  -6  16   6      138.07      138.99     25.58 o 
  -5  16   6        0.03        2.96     15.01 o 
  -4  16   6        0.77        1.12     19.94 o 
  -3  16   6       15.67       26.00     21.05 o 
  -2  16   6       11.84       36.94     21.95 o 
  -1  16   6     1561.42     1600.74     41.74 o 
   0  16   6      617.82      654.04     25.13 o 
   1  16   6      332.05      334.56     22.67 o 
   2  16   6      127.82      131.05     20.79 o 
   3  16   6        3.60       -5.64     19.57 o 
   4  16   6      805.47      874.56     31.81 o 
   5  16   6      138.47      614.15     21.29 o 
  -6  17   6        2.37        4.53     36.94 o 
  -5  17   6        0.36       10.14     15.08 o 
  -4  17   6        0.30       -8.11     16.89 o 
  -3  17   6       89.93       97.33     18.76 o 
  -2  17   6       54.75       42.32     19.28 o 
   0  17   6      123.45      147.89     19.87 o 
   1  17   6       75.25       66.88     19.29 o 
   2  17   6       60.89       73.14     18.33 o 
   3  17   6       40.31       56.69     27.59 o 
  -4  18   6       45.29       31.89     18.97 o 
  -3  18   6        2.50        4.16     14.91 o 
  -2  18   6        1.34       -0.05     15.47 o 
  -1  18   6      283.44      233.04     16.91 o 
   0  18   6       36.56       11.35     16.05 o 
   1  18   6       16.57       17.20     15.18 o 
   1 -19   7       38.75       79.34     20.82 o 
  -2 -18   7        3.92       -6.27     40.59 o 
  -1 -18   7       72.35       50.56     44.24 o 
   0 -18   7       28.11       34.76     24.54 o 
   1 -18   7        0.25        2.48     25.76 o 
   2 -18   7       33.53       37.92     15.65 o 
   3 -18   7      149.17      142.22     15.97 o 
   4 -18   7       69.23       76.05     18.79 o 
  -5 -17   7       43.79       36.95     18.52 o 
  -4 -17   7        3.01       20.14     20.06 o 
  -3 -17   7        2.16       -2.03     13.82 o 
  -2 -17   7      276.12      207.52     20.09 o 
  -1 -17   7        2.48      -13.15     26.31 o 
   0 -17   7       41.46       38.30     27.99 o 
   1 -17   7      131.00      118.69     28.93 o 
   2 -17   7       17.06       15.51     17.95 o 
   3 -17   7        5.08       12.13     18.56 o 
   4 -17   7        0.82       13.77     24.85 o 
   5 -17   7        2.12       18.08     17.29 o 
   6 -17   7       10.33       15.79     15.30 o 
  -6 -16   7        0.03       -4.30     20.83 o 
  -5 -16   7        1.45        5.16     23.56 o 
  -4 -16   7       11.15       -6.44     21.16 o 
  -3 -16   7        1.18        8.53     17.37 o 
  -2 -16   7       43.67       34.01     22.96 o 
  -1 -16   7       24.75       29.36     18.68 o 
   0 -16   7       12.23       25.93     30.87 o 
   1 -16   7        0.02       10.81     19.51 o 
   2 -16   7      123.65       95.78     21.22 o 
   3 -16   7       44.65       39.26     26.83 o 
   4 -16   7        6.58        6.66     21.50 o 
   5 -16   7       10.45       25.11     21.44 o 
   6 -16   7       73.02       83.16     19.03 o 
   7 -16   7       70.33       61.96     16.15 o 
  -7 -15   7      571.33      622.95     27.13 o 
  -6 -15   7       25.36       11.68     26.79 o 
  -5 -15   7      102.16       86.94     18.72 o 
  -4 -15   7      240.51      179.29     19.21 o 
  -3 -15   7      252.08      205.30     28.47 o 
  -2 -15   7     2221.48     2011.34     92.63 o 
  -1 -15   7     1610.01     1257.44     24.67 o 
   0 -15   7      787.70      597.49     31.82 o 
   1 -15   7       63.81       64.27     19.10 o 
   2 -15   7      129.87       99.13     22.66 o 
   3 -15   7       21.23       26.00     23.44 o 
   4 -15   7        0.83        0.33     23.82 o 
   5 -15   7       90.37      108.56     23.25 o 
   6 -15   7       86.61      106.02     26.71 o 
   7 -15   7        4.76       11.73     19.09 o 
   8 -15   7       39.42       52.78     18.10 o 
  -8 -14   7       30.68       37.32     26.02 o 
  -7 -14   7       27.62        3.28     29.45 o 
  -6 -14   7       23.43       52.15     31.23 o 
  -5 -14   7       33.19       26.62     19.69 o 
  -4 -14   7      706.09      645.73     71.13 o 
  -3 -14   7      626.35      565.87     48.13 o 
  -2 -14   7      447.08      454.59     22.79 o 
  -1 -14   7        0.22       28.95     30.38 o 
   0 -14   7      370.18      329.54     24.19 o 
   1 -14   7      329.91      283.82     17.84 o 
   2 -14   7      332.34      299.73     30.75 o 
   3 -14   7       87.29       72.72     24.64 o 
   4 -14   7       15.42       10.36     24.58 o 
   5 -14   7      227.50      285.55     25.67 o 
   6 -14   7      123.06      162.82     24.01 o 
   7 -14   7      218.00      248.94     22.33 o 
   8 -14   7      138.75      137.00     18.32 o 
  -9 -13   7       20.06       12.29     25.37 o 
  -8 -13   7       53.52       54.92     19.21 o 
  -7 -13   7      840.53      928.44     35.56 o 
  -6 -13   7       13.47       -1.65     19.01 o 
  -5 -13   7      119.84      107.26     21.19 o 
  -4 -13   7       28.62       35.30     23.39 o 
  -3 -13   7      883.51      831.19     54.13 o 
  -2 -13   7     2027.77     1822.21     36.01 o 
  -1 -13   7       82.85       77.85     27.17 o 
   0 -13   7       19.29        0.91     21.65 o 
   1 -13   7      106.55       56.82     17.42 o 
   2 -13   7      160.69      165.84     17.88 o 
   3 -13   7      767.70      750.49     45.99 o 
   4 -13   7       42.96       48.73     17.92 o 
   5 -13   7     1686.69     1803.34     30.63 o 
   6 -13   7      117.98      124.43     34.57 o 
   7 -13   7       49.28       49.13     23.68 o 
   8 -13   7       11.11       25.45     29.85 o 
   9 -13   7        1.14        3.38     17.14 o 
  -9 -12   7       79.69       79.47     17.48 o 
  -8 -12   7      331.80      303.42     27.76 o 
  -7 -12   7       31.36       37.70     21.96 o 
  -6 -12   7       36.24       41.12     20.47 o 
  -5 -12   7       37.16       33.85     25.45 o 
  -4 -12   7        7.18       14.18     21.44 o 
  -3 -12   7       48.80       40.35     28.60 o 
  -2 -12   7      110.70      112.15     29.15 o 
  -1 -12   7        1.56        1.81     20.70 o 
   0 -12   7        0.00       14.06     18.65 o 
   1 -12   7       17.39       14.08     17.01 o 
   2 -12   7       68.21       68.09     17.24 o 
   3 -12   7        5.91        7.13     17.55 o 
   4 -12   7      213.61      222.91     31.81 o 
   5 -12   7     1217.53     1304.29     64.08 o 
   6 -12   7      193.22      182.66     26.35 o 
   7 -12   7      208.70      255.69     25.52 o 
   8 -12   7      139.55      151.18     28.28 o 
   9 -12   7       58.55       45.76     32.06 o 
  10 -12   7        0.02       -8.64     22.05 o 
 -10 -11   7      194.98      192.45     17.34 o 
  -9 -11   7      147.48      125.38     23.46 o 
  -8 -11   7       25.57       32.04     29.53 o 
  -7 -11   7      127.56      117.28     17.85 o 
  -6 -11   7        0.30       11.70     18.10 o 
  -5 -11   7      152.63      158.77     23.46 o 
  -4 -11   7       26.11       44.39     23.22 o 
  -3 -11   7       27.03       60.90     30.19 o 
  -2 -11   7      100.91       83.62     20.64 o 
  -1 -11   7      108.33      155.07     27.81 o 
   0 -11   7      607.40      595.59     16.59 o 
   1 -11   7      340.59      338.81     16.63 o 
   2 -11   7      315.35      319.56     17.51 o 
   3 -11   7     3030.54     2952.48     27.54 o 
   4 -11   7       13.51       12.55     18.00 o 
   5 -11   7     4109.30     4558.00     55.67 o 
   6 -11   7       15.30       20.11     23.60 o 
   7 -11   7     2136.23     2374.43     37.47 o 
   8 -11   7        0.05        3.59     23.38 o 
   9 -11   7      197.17      218.16     30.76 o 
  10 -11   7     1362.04     1502.69     29.68 o 
 -10 -10   7       78.32       88.66     19.89 o 
  -9 -10   7       22.39       33.81     22.72 o 
  -8 -10   7     1665.38     1710.07     43.29 o 
  -7 -10   7       77.11       59.63     18.87 o 
  -6 -10   7      124.60      126.96     18.57 o 
  -5 -10   7       14.45       10.29     17.34 o 
  -4 -10   7        1.03       -1.63     21.73 o 
  -3 -10   7        1.35       16.47     21.27 o 
  -2 -10   7       54.32       62.16     20.04 o 
  -1 -10   7       95.25      104.24     18.84 o 
   0 -10   7      256.03      274.43     12.26 o 
   1 -10   7      116.05      115.74     12.70 o 
   2 -10   7       24.69       38.28     15.18 o 
   3 -10   7       14.13       12.83     16.13 o 
   4 -10   7       87.51       74.56     17.30 o 
   5 -10   7        0.07        3.31     17.98 o 
   6 -10   7     1554.95     1527.33    108.40 o 
   7 -10   7     1272.10     1227.82     70.30 o 
   8 -10   7      966.56      764.06     35.51 o 
   9 -10   7      290.55      209.19     75.84 o 
  10 -10   7      125.58      126.45     27.80 o 
  11 -10   7      101.94      123.62     21.55 o 
 -11  -9   7      167.82      172.09     17.42 o 
 -10  -9   7       79.35       72.50     21.46 o 
  -9  -9   7      275.48      282.85     33.56 o 
  -8  -9   7     3121.57     2914.43    285.77 o 
  -7  -9   7      218.86      241.06     22.88 o 
  -6  -9   7      117.03      113.47     18.24 o 
  -5  -9   7        0.93       -1.01     16.45 o 
  -4  -9   7      177.48      195.37     31.17 o 
  -3  -9   7      629.13      626.08     21.05 o 
  -2  -9   7      146.01      157.15     19.12 o 
  -1  -9   7     1662.47     1729.16     31.17 o 
   0  -9   7       36.37       53.21      9.27 o 
   1  -9   7     2198.19     2158.48     54.30 o 
   2  -9   7      394.88      425.93     22.87 o 
   3  -9   7     5792.41     5854.72    133.64 o 
   4  -9   7       53.94       53.25     16.31 o 
   5  -9   7       22.06        7.50     20.75 o 
   6  -9   7        3.74        9.59     18.37 o 
   7  -9   7      731.90      690.79     41.44 o 
   8  -9   7     1109.11     1120.60    156.65 o 
   9  -9   7      485.21      438.79    167.48 o 
  10  -9   7      366.92      278.21    116.40 o 
  11  -9   7      995.65     1117.08     26.94 o 
 -11  -8   7      133.54      146.15     19.27 o 
 -10  -8   7       85.61       73.31     29.74 o 
  -9  -8   7        6.68        6.68     34.12 o 
  -8  -8   7      116.09      128.10     21.91 o 
  -7  -8   7      217.84      214.89     28.16 o 
  -6  -8   7      727.19      712.47     22.02 o 
  -5  -8   7      432.76      439.70     18.97 o 
  -4  -8   7        4.93       15.20     13.46 o 
  -3  -8   7      116.25      132.93     13.92 o 
  -2  -8   7      332.51      358.89     17.41 o 
  -1  -8   7      160.81      165.92      8.16 o 
   0  -8   7      347.24      370.90      9.20 o 
   1  -8   7      494.99      525.77     18.01 o 
   2  -8   7      795.29      866.33     29.03 o 
   3  -8   7       56.84       62.03     11.51 o 
   4  -8   7       61.25       50.87     15.12 o 
   5  -8   7       50.34       56.79     19.71 o 
   6  -8   7      151.18      169.57     17.98 o 
   7  -8   7      126.99      131.28     20.61 o 
   8  -8   7       25.35       60.95     21.68 o 
   9  -8   7      148.88       95.31     28.72 o 
  10  -8   7      128.29      118.08     48.80 o 
  11  -8   7      354.17      317.59    124.85 o 
 -12  -7   7        5.09        3.38     15.11 o 
 -11  -7   7       69.07       85.65     20.08 o 
 -10  -7   7        0.66       33.53     25.81 o 
  -9  -7   7      561.01      520.81     53.07 o 
  -8  -7   7      426.55      443.01     30.07 o 
  -7  -7   7        3.23       -0.79     21.31 o 
  -6  -7   7        5.00       10.87     19.19 o 
  -5  -7   7       61.69       69.65     15.97 o 
  -4  -7   7     2445.84     2506.93     17.11 o 
  -3  -7   7       59.62       41.52      9.27 o 
  -2  -7   7     7355.52     8936.21    182.72 o 
  -1  -7   7     5715.40     5972.29     80.15 o 
   0  -7   7       69.76      112.90      9.07 o 
   1  -7   7     5998.25     6556.18    168.56 o 
   2  -7   7        5.47        3.05     10.83 o 
   3  -7   7      792.75      830.37     19.41 o 
   4  -7   7        8.03       10.97     19.05 o 
   5  -7   7     1664.23     1620.59     46.58 o 
   6  -7   7      383.79      346.19     19.11 o 
   7  -7   7       68.70      102.48     22.07 o 
   8  -7   7      218.86      207.32     27.67 o 
   9  -7   7      860.59      715.62    135.25 o 
  10  -7   7      340.53      329.40     70.71 o 
  11  -7   7      109.37       63.21     22.12 o 
 -12  -6   7        0.94        8.08     15.75 o 
 -11  -6   7       25.51       31.53     20.76 o 
 -10  -6   7       55.33       63.53     19.95 o 
  -9  -6   7       37.86       47.16     19.53 o 
  -8  -6   7       72.72       81.45     19.35 o 
  -7  -6   7      160.57      166.54     18.50 o 
  -6  -6   7      335.01      326.58     16.60 o 
  -5  -6   7        8.43        6.85     13.97 o 
  -4  -6   7       12.56       16.20     10.57 o 
  -3  -6   7       31.06       21.28      8.54 o 
  -2  -6   7       51.07       45.93      7.70 o 
  -1  -6   7      261.42      268.61      8.49 o 
   0  -6   7      108.56      121.95      8.82 o 
   1  -6   7      298.12      306.35      8.82 o 
   2  -6   7      410.81      449.94     12.16 o 
   3  -6   7       17.60       26.40      9.59 o 
   4  -6   7       84.98       70.42     11.45 o 
   5  -6   7      165.07      151.27     17.13 o 
   6  -6   7       61.14       64.33     15.96 o 
   7  -6   7       66.01       70.97     21.43 o 
   8  -6   7       78.43       83.29     30.24 o 
   9  -6   7       61.33       50.07     23.69 o 
  10  -6   7       68.76       70.57     61.14 o 
  11  -6   7      125.21      160.30     42.19 o 
  12  -6   7       12.05       32.78     19.83 o 
 -12  -5   7        4.87        2.62     16.61 o 
 -11  -5   7       48.65       52.48     21.60 o 
 -10  -5   7        0.91        3.07     24.19 o 
  -9  -5   7     1318.32     1463.04     27.71 o 
  -8  -5   7      376.90      388.56     19.70 o 
  -7  -5   7      145.36      151.34     17.71 o 
  -6  -5   7      108.89      114.83     15.39 o 
  -5  -5   7       67.05       58.05     10.73 o 
  -4  -5   7     3596.59     3996.08    133.83 o 
  -3  -5   7     3374.22     3410.33     14.69 o 
  -2  -5   7      632.18      613.70     27.53 o 
  -1  -5   7     1553.47     1593.30     39.74 o 
   0  -5   7     2602.52     2651.15     32.70 o 
   1  -5   7     2209.29     2461.52     50.38 o 
   2  -5   7      735.25      726.69     14.15 o 
   3  -5   7     3323.94     3656.95     74.14 o 
   4  -5   7     4187.03     4271.66    113.36 o 
   5  -5   7       12.84       18.89     12.90 o 
   6  -5   7      128.71      139.47     19.33 o 
   7  -5   7      432.92      403.20     29.70 o 
   8  -5   7     3378.96     3523.88     30.21 o 
   9  -5   7      492.08      452.22     47.52 o 
  10  -5   7      105.19      104.07     28.97 o 
  11  -5   7        5.99       12.56     18.98 o 
  12  -5   7       49.19       51.23     14.49 o 
 -12  -4   7      180.25      193.17     54.03 o 
 -11  -4   7        0.02       16.10     19.99 o 
 -10  -4   7      140.67      132.04     19.25 o 
  -9  -4   7        5.54        6.17     19.54 o 
  -8  -4   7      230.26      237.51     19.01 o 
  -7  -4   7        8.75       13.46     16.86 o 
  -6  -4   7      188.48      176.88     12.87 o 
  -5  -4   7      181.87      191.95     11.46 o 
  -4  -4   7      154.05      155.89      9.78 o 
  -3  -4   7      348.54      370.14     15.03 o 
  -2  -4   7       28.81       25.77      2.77 o 
  -1  -4   7       30.43       34.32      5.43 o 
   0  -4   7      199.79      206.69      6.24 o 
   1  -4   7      517.60      532.01     12.37 o 
   2  -4   7       29.49       35.52      8.43 o 
   3  -4   7     1575.98     1711.43     52.45 o 
   4  -4   7      922.67      890.46     22.39 o 
   5  -4   7      125.04      131.51     10.00 o 
   6  -4   7       26.84       13.89     18.52 o 
   7  -4   7       24.72       27.08     20.71 o 
   8  -4   7      122.30      156.14     32.88 o 
   9  -4   7       42.53       43.57     35.81 o 
  10  -4   7       53.68       35.23     23.40 o 
  11  -4   7       34.48       -2.18     20.70 o 
  12  -4   7        5.82       11.37     19.61 o 
 -13  -3   7      106.46      120.26     20.68 o 
 -12  -3   7        4.58        9.72     23.46 o 
 -11  -3   7        3.16       14.22     20.69 o 
 -10  -3   7      497.77      475.17     23.87 o 
  -9  -3   7     1199.07     1181.38     22.05 o 
  -8  -3   7      762.55      787.23     19.62 o 
  -7  -3   7        5.77       27.89     16.29 o 
  -6  -3   7      507.29      523.96     14.91 o 
  -5  -3   7       19.61       36.20      9.87 o 
  -4  -3   7     1478.58     1771.75     59.82 o 
  -3  -3   7     1637.36     1600.58     50.54 o 
  -2  -3   7      650.46      598.60     16.12 o 
  -1  -3   7      199.47      200.06      4.21 o 
   0  -3   7     1114.99     1104.78     20.54 o 
   1  -3   7     3940.85     4067.74     70.67 o 
   2  -3   7       12.11        1.12      6.99 o 
   3  -3   7      312.35      281.03      8.47 o 
   4  -3   7     5106.20     5639.81    139.83 o 
   5  -3   7      123.43      149.57     17.32 o 
   6  -3   7     1904.54     1806.95     24.38 o 
   7  -3   7       25.01       54.70     20.63 o 
   8  -3   7      431.98      409.72     37.03 o 
   9  -3   7        4.73       12.51     24.21 o 
  10  -3   7       73.03      127.05     34.76 o 
  11  -3   7        9.55        7.09     20.17 o 
  12  -3   7      120.61      125.36     15.50 o 
 -13  -2   7      157.63      180.05     22.31 o 
 -12  -2   7       19.94       33.01     16.91 o 
 -11  -2   7      160.86      152.96     29.38 o 
 -10  -2   7       46.85       47.10     19.30 o 
  -9  -2   7        3.57       19.03     19.12 o 
  -8  -2   7      203.24      243.27     18.20 o 
  -7  -2   7       67.06       73.38     15.76 o 
  -6  -2   7     1776.45     1863.52     42.49 o 
  -5  -2   7     1943.86     2122.31     52.27 o 
  -4  -2   7       30.15       32.89     10.99 o 
  -3  -2   7       62.47       74.98      8.84 o 
  -2  -2   7       26.82       23.08      6.27 o 
  -1  -2   7        0.00        2.74      3.51 o 
   0  -2   7      212.40      215.10      8.07 o 
   1  -2   7     2120.57     2102.16     49.28 o 
   2  -2   7       46.87       49.67      6.90 o 
   3  -2   7      100.91       99.63      6.83 o 
   4  -2   7      245.32      232.62     11.88 o 
   5  -2   7      294.22      298.48     11.90 o 
   6  -2   7       88.78       71.90     18.42 o 
   7  -2   7        7.92        4.42     20.35 o 
   8  -2   7        7.26       18.47     24.17 o 
   9  -2   7       18.38       15.02     24.44 o 
  10  -2   7       76.24       57.92     23.46 o 
  11  -2   7       60.57       64.43     20.20 o 
  12  -2   7        0.01        7.90     21.49 o 
 -13  -1   7        6.16        9.03     21.86 o 
 -12  -1   7        5.92       -3.63     17.91 o 
 -11  -1   7      111.33      118.38     26.99 o 
 -10  -1   7      305.24      277.04     23.33 o 
  -9  -1   7      386.67      375.61     23.32 o 
  -8  -1   7     2354.74     2333.47     30.37 o 
  -7  -1   7      242.34      230.44     12.52 o 
  -6  -1   7     2476.42     2704.44     41.52 o 
  -5  -1   7      468.70      640.84     15.57 o 
  -4  -1   7      221.43      212.39     10.20 o 
  -3  -1   7     7727.47     8734.71    178.67 o 
  -2  -1   7      434.16      389.08     13.57 o 
  -1  -1   7     1692.14     1854.88     22.54 o 
   0  -1   7     2044.28     2178.77     31.30 o 
   1  -1   7      466.34      424.93      6.63 o 
   2  -1   7      972.81      984.46     23.79 o 
   3  -1   7     1578.03     1747.75     45.48 o 
   4  -1   7       80.83      108.58     11.53 o 
   5  -1   7      490.16      496.51     13.05 o 
   6  -1   7      179.41      183.69     18.35 o 
   7  -1   7     1530.50     1673.42     63.70 o 
   8  -1   7       10.88       13.14     24.18 o 
   9  -1   7      279.95      262.22     27.04 o 
  10  -1   7        9.50       36.98     23.48 o 
  11  -1   7       39.09       38.34     19.93 o 
  12  -1   7       76.42       85.58     16.28 o 
 -13   0   7        0.52        3.51     21.46 o 
 -12   0   7       49.46       49.28     18.99 o 
 -11   0   7      100.90      107.30     22.31 o 
 -10   0   7      496.39      481.39     24.61 o 
  -9   0   7       37.72       34.07     38.18 o 
  -8   0   7       17.92       -7.55     21.39 o 
  -7   0   7      461.38      453.49     12.61 o 
  -6   0   7     2289.92     2258.05     61.75 o 
  -5   0   7      209.38      236.52      8.65 o 
  -4   0   7      785.33      770.99     14.21 o 
  -3   0   7     2840.13     2958.55     39.12 o 
  -2   0   7       83.08       89.45      3.91 o 
  -1   0   7      894.47      846.20     11.62 o 
   0   0   7        2.49       10.19      3.68 o 
   1   0   7       10.16        9.19      3.59 o 
   2   0   7      191.74      218.84      5.34 o 
   3   0   7        2.16       11.25      6.50 o 
   4   0   7       21.01       20.65      7.65 o 
   5   0   7      524.52      526.02     13.80 o 
   6   0   7       27.84       27.46     18.38 o 
   7   0   7       55.47       67.10     22.40 o 
   8   0   7       20.90        9.21     24.28 o 
   9   0   7       64.97       71.49     24.39 o 
  10   0   7       14.49       22.90     22.97 o 
  11   0   7       16.65        6.61     19.53 o 
  12   0   7       34.42       44.13     26.47 o 
 -13   1   7       26.70       50.08     21.27 o 
 -12   1   7      275.28      278.31     59.93 o 
 -11   1   7       78.22       99.10     22.65 o 
 -10   1   7     1474.50     1550.98     52.09 o 
  -9   1   7        5.65       -7.80     23.47 o 
  -8   1   7        0.00       15.16     21.58 o 
  -7   1   7       15.18       18.76     22.46 o 
  -6   1   7      368.80      378.83     20.38 o 
  -5   1   7     1332.34     1418.46     38.41 o 
  -4   1   7     4328.39     4422.18     73.93 o 
  -3   1   7     3352.82     3104.14     36.14 o 
  -2   1   7      594.97      553.48     10.49 o 
  -1   1   7    10554.33    10708.62    148.58 o 
   0   1   7     5122.68     5348.54     76.64 o 
   1   1   7       24.87       15.77      3.19 o 
   2   1   7     9410.60    10111.16    130.86 o 
   3   1   7       15.28       28.05      6.43 o 
   4   1   7      159.92      140.09      8.83 o 
   5   1   7      237.52      245.24     10.21 o 
   6   1   7      792.20      743.67     21.54 o 
   7   1   7     2299.78     2246.42     74.01 o 
   8   1   7     5814.85     6146.52    144.09 o 
   9   1   7       59.15       54.94     24.17 o 
  10   1   7      130.18      147.52     22.71 o 
  11   1   7      368.13      385.36     22.75 o 
  12   1   7        2.48      -10.53     26.56 o 
 -13   2   7       35.61       25.82     15.06 o 
 -12   2   7      718.33      658.64     81.93 o 
 -11   2   7      246.51      273.85     23.43 o 
 -10   2   7      221.08      264.68     33.66 o 
  -9   2   7       85.09       65.48     24.00 o 
  -8   2   7        8.06       15.20     21.84 o 
  -7   2   7      153.40      152.76     23.10 o 
  -6   2   7      698.71      651.81     24.26 o 
  -5   2   7     1963.03     1916.23     77.01 o 
  -4   2   7      337.45      310.39     16.24 o 
  -3   2   7      126.94      131.65      4.20 o 
  -2   2   7       35.53       38.15      3.18 o 
  -1   2   7     2985.87     2783.22     39.00 o 
   0   2   7      729.25      691.52     11.40 o 
   1   2   7       44.92       42.79      3.00 o 
   2   2   7      137.36      140.33      6.42 o 
   3   2   7      217.76      230.56      7.24 o 
   4   2   7      406.63      399.74      9.24 o 
   5   2   7      482.11      472.17     20.98 o 
   6   2   7       43.62       49.03     12.97 o 
   7   2   7      242.09      291.41     34.71 o 
   8   2   7      906.91      914.83     26.52 o 
   9   2   7        9.91       25.59     24.37 o 
  10   2   7      107.17      114.45     28.66 o 
  11   2   7       32.88       23.43     19.19 o 
  12   2   7        4.38       12.67     25.79 o 
 -13   3   7        3.74       15.29     14.44 o 
 -12   3   7     1082.91     1072.91    120.39 o 
 -11   3   7     1835.81     1965.47     70.16 o 
 -10   3   7     1151.28     1201.33     42.87 o 
  -9   3   7      935.69     1002.91     26.51 o 
  -8   3   7        0.39        6.24     26.02 o 
  -7   3   7       93.17      103.91     25.93 o 
  -6   3   7      214.50      256.59     13.85 o 
  -5   3   7      886.16      815.69     24.82 o 
  -4   3   7     4778.82     4689.33    118.58 o 
  -3   3   7       88.85       98.34      7.72 o 
  -2   3   7      125.40       94.77      9.64 o 
  -1   3   7     2722.76     2684.35     40.33 o 
   0   3   7      885.95      815.74     11.71 o 
   1   3   7      126.13      109.66      5.88 o 
   2   3   7     1176.63     1295.80     24.21 o 
   3   3   7      100.58      121.30      7.81 o 
   4   3   7       18.91       27.90      8.84 o 
   5   3   7     2219.75     2288.93     47.48 o 
   6   3   7      707.16      682.53     17.26 o 
   7   3   7     5871.31     5875.39     76.43 o 
   8   3   7     1643.33     1692.34     49.30 o 
   9   3   7       35.72       41.33     23.79 o 
  10   3   7        2.68        4.64     22.46 o 
  11   3   7      221.65      160.74     18.40 o 
 -13   4   7      400.08      402.53     58.40 o 
 -12   4   7        0.72       -8.06     20.69 o 
 -11   4   7       18.07       30.95     22.77 o 
 -10   4   7       30.48       26.88     24.30 o 
  -9   4   7     3565.53     3755.54     32.83 o 
  -8   4   7      675.53      687.05     28.18 o 
  -7   4   7      594.04      618.04     26.15 o 
  -6   4   7      121.85      177.31     22.29 o 
  -5   4   7        6.49       13.43     12.45 o 
  -4   4   7     1948.45     2019.77     67.48 o 
  -3   4   7       72.56       85.11      8.38 o 
  -2   4   7      131.29      126.49      7.65 o 
  -1   4   7      413.20      380.00      8.23 o 
   0   4   7       16.79       15.25      3.75 o 
   1   4   7     1361.21     1363.99     21.80 o 
   2   4   7       75.35       92.62      7.72 o 
   3   4   7      275.81      287.51      9.49 o 
   4   4   7      370.12      356.53     10.02 o 
   5   4   7      346.41      355.70     15.34 o 
   6   4   7        5.71       -0.94     19.94 o 
   7   4   7       74.73       94.06     22.12 o 
   8   4   7        9.13       19.13     19.00 o 
   9   4   7      161.52      165.58     24.90 o 
  10   4   7        4.60       -5.44     21.55 o 
  11   4   7      248.33      214.96     26.70 o 
 -13   5   7        0.62       -4.20     13.59 o 
 -12   5   7        0.04        4.86     18.70 o 
 -11   5   7      203.76      239.71     22.90 o 
 -10   5   7       57.65       59.35     24.21 o 
  -9   5   7     2584.61     2751.16     50.93 o 
  -8   5   7        6.80        0.67     27.02 o 
  -7   5   7     1996.60     2015.17     38.94 o 
  -6   5   7     1311.99     1380.84     25.77 o 
  -5   5   7     2110.19     2376.19     68.55 o 
  -4   5   7     3462.76     3344.01     83.92 o 
  -3   5   7      369.05      336.98      8.89 o 
  -2   5   7       48.83       54.64      8.40 o 
  -1   5   7      737.61      726.48     14.06 o 
   0   5   7      161.44      139.48      9.53 o 
   1   5   7      944.96     1034.47     42.00 o 
   2   5   7      516.16      590.41     18.30 o 
   3   5   7      767.29      738.37     16.42 o 
   4   5   7      342.52      335.83     13.24 o 
   5   5   7      515.23      505.54     28.14 o 
   6   5   7       13.89       34.83     21.90 o 
   7   5   7      812.58      820.34     20.94 o 
   8   5   7      206.10      198.62     22.65 o 
   9   5   7        3.71        1.18     18.32 o 
  10   5   7      708.28      584.85     29.65 o 
  11   5   7      197.12      141.93     18.77 o 
 -12   6   7       12.35        2.11     23.42 o 
 -11   6   7      239.54      219.63     38.76 o 
 -10   6   7      709.29      787.67     32.34 o 
  -9   6   7       11.93       24.07     28.21 o 
  -8   6   7      382.54      402.29     29.47 o 
  -7   6   7     1704.19     1590.31     30.52 o 
  -6   6   7      473.58      452.26     31.68 o 
  -5   6   7      263.17      236.15     21.88 o 
  -4   6   7     2889.31     2987.77     93.89 o 
  -3   6   7      260.52      291.71     10.54 o 
  -2   6   7      138.44      137.40      9.81 o 
  -1   6   7      331.56      339.71      7.97 o 
   0   6   7        2.34        4.61     10.14 o 
   1   6   7      797.34      893.79     22.22 o 
   2   6   7      354.15      326.75     18.21 o 
   3   6   7       66.95       70.76      9.71 o 
   4   6   7       64.56       55.16     14.59 o 
   5   6   7        5.10       10.57     16.69 o 
   6   6   7      181.78      180.91     18.88 o 
   7   6   7       73.58       74.10     19.61 o 
   8   6   7      196.98      194.91     20.46 o 
   9   6   7        3.33        6.46     17.85 o 
  10   6   7      601.76      418.06     38.03 o 
  11   6   7       57.77       21.69     25.28 o 
 -12   7   7       46.14       68.81     20.52 o 
 -11   7   7      215.24      188.78     21.40 o 
 -10   7   7      990.69     1050.19     26.69 o 
  -9   7   7      561.85      510.36     29.94 o 
  -8   7   7        6.19       14.81     28.96 o 
  -7   7   7       43.62       78.89     28.59 o 
  -6   7   7     1454.03     1442.75     28.26 o 
  -5   7   7      444.26      488.99     24.75 o 
  -4   7   7      737.20      722.05     20.60 o 
  -3   7   7      150.61      153.61     10.03 o 
  -2   7   7      162.68      195.40     11.58 o 
  -1   7   7     1488.74     1473.25     55.08 o 
   0   7   7     3569.30     3875.72    114.98 o 
   1   7   7     2311.92     2443.19     49.37 o 
   2   7   7      411.94      471.06     13.77 o 
   3   7   7     1005.87     1019.69     20.86 o 
   4   7   7     1055.00     1051.82     63.19 o 
   5   7   7     3250.34     3365.63     91.57 o 
   6   7   7      121.45      112.25     19.14 o 
   7   7   7        2.07        7.63     19.64 o 
   8   7   7      187.72      159.20     19.49 o 
   9   7   7      166.42      172.84     17.71 o 
  10   7   7      356.21      313.84     14.64 o 
 -12   8   7       38.95       37.66     15.25 o 
 -11   8   7       95.81      119.52     20.26 o 
 -10   8   7        0.55      -11.40     26.45 o 
  -9   8   7      291.47      333.73     29.25 o 
  -8   8   7      240.62      247.12     41.08 o 
  -7   8   7       49.29       45.66     28.89 o 
  -6   8   7       51.20       62.84     25.91 o 
  -5   8   7       20.95       24.32     18.48 o 
  -4   8   7      528.89      583.20     18.93 o 
  -3   8   7      491.54      464.60     12.91 o 
  -2   8   7      299.87      296.10     11.87 o 
  -1   8   7       25.55       12.89     14.28 o 
   0   8   7     1315.27     1392.24     18.89 o 
   1   8   7        0.08       34.24     18.84 o 
   2   8   7      531.08      525.33     20.71 o 
   3   8   7       16.41       23.15     20.76 o 
   4   8   7      353.61      396.69     30.11 o 
   5   8   7       44.39       57.63     18.47 o 
   6   8   7       33.44       38.70     19.11 o 
   7   8   7        2.37       -1.18     19.18 o 
   8   8   7       12.99        7.93     18.36 o 
   9   8   7       66.51       61.75     15.94 o 
  10   8   7        0.54        5.15     12.51 o 
 -11   9   7       68.75       78.98     18.44 o 
 -10   9   7        0.13       17.77     23.97 o 
  -9   9   7       53.00       54.86     27.99 o 
  -8   9   7      174.90      208.61     29.10 o 
  -7   9   7        6.14        0.90     36.61 o 
  -6   9   7        0.56       28.17     27.23 o 
  -5   9   7        5.18       18.68     22.63 o 
  -4   9   7      391.64      446.81     20.73 o 
  -3   9   7       50.91       56.20     16.37 o 
  -2   9   7       71.44       69.86     12.33 o 
  -1   9   7      120.97      108.00     31.04 o 
   0   9   7     5003.28     5290.36     31.82 o 
   1   9   7     1051.08     1093.19     22.74 o 
   2   9   7      133.71      162.98     21.52 o 
   3   9   7        2.52       17.15     22.66 o 
   4   9   7      924.52     1039.88     26.62 o 
   5   9   7      917.04      916.16     26.08 o 
   6   9   7      194.40      159.00     24.28 o 
   7   9   7      291.52      241.42     29.01 o 
   8   9   7      118.97      105.98     17.62 o 
   9   9   7       53.79       48.82     14.08 o 
 -11  10   7        0.17       12.03     31.26 o 
 -10  10   7       29.20       43.44     23.80 o 
  -9  10   7       70.49       74.85     27.00 o 
  -8  10   7      125.56      117.76     28.44 o 
  -7  10   7       76.11      120.67     78.49 o 
  -6  10   7      252.56      233.55     20.16 o 
  -5  10   7      345.32      373.82     19.94 o 
  -4  10   7       98.83       99.72     19.25 o 
  -3  10   7        0.01       -0.57     17.80 o 
  -2  10   7       76.82       89.29     22.38 o 
  -1  10   7       22.49       33.98     22.65 o 
   0  10   7       75.86      105.79     22.90 o 
   1  10   7       13.99       17.54     32.11 o 
   2  10   7       16.20       11.43     32.75 o 
   3  10   7      413.33      417.51     25.38 o 
   4  10   7       39.87       72.38     25.00 o 
   5  10   7        1.45      -13.53     24.58 o 
   6  10   7       35.77       45.62     24.39 o 
   7  10   7       21.72       34.73     62.84 o 
   8  10   7       14.10       26.47     15.24 o 
   9  10   7       34.05       23.61     12.41 o 
 -11  11   7       75.48       80.12     28.23 o 
 -10  11   7        6.05        8.67     18.06 o 
  -9  11   7       18.59       44.52     25.67 o 
  -8  11   7       76.15       87.73     27.62 o 
  -7  11   7        0.00       19.80     40.30 o 
  -6  11   7      184.70      126.69     23.05 o 
  -5  11   7       47.15       36.82     20.01 o 
  -4  11   7      537.78      620.24     27.96 o 
  -3  11   7      221.60      201.06     19.47 o 
  -2  11   7      397.24      418.90     24.91 o 
  -1  11   7      157.60      153.75     23.34 o 
   0  11   7     1292.71     1360.43     39.81 o 
   1  11   7       85.23      103.35     25.17 o 
   2  11   7        3.34        0.42     35.41 o 
   3  11   7       17.89        7.93     25.55 o 
   4  11   7       21.57       21.90     25.01 o 
   5  11   7     1120.92     1202.92     27.74 o 
   6  11   7       67.81       80.35     23.99 o 
   7  11   7      105.93      132.29     32.42 o 
   8  11   7       30.00       16.66     17.13 o 
   9  11   7       63.35       44.99     20.55 o 
 -10  12   7       64.59       89.48     15.37 o 
  -9  12   7       49.84       40.47     22.50 o 
  -8  12   7       21.93       30.54     24.96 o 
  -7  12   7       55.50       91.64     38.96 o 
  -6  12   7       17.81       20.30     22.49 o 
  -5  12   7       10.57       41.23     20.03 o 
  -4  12   7       99.63       99.82     20.58 o 
  -3  12   7       17.01       -0.63     24.26 o 
  -2  12   7      102.54      102.45     25.06 o 
  -1  12   7        4.57       -6.25     24.34 o 
   0  12   7       95.73      106.05     24.79 o 
   1  12   7       60.78       68.48     37.95 o 
   2  12   7      127.25      138.96     26.29 o 
   3  12   7      184.80      164.66     25.69 o 
   4  12   7       19.08       11.12     25.40 o 
   5  12   7       67.47       65.31     24.61 o 
   6  12   7       37.72       40.62     22.27 o 
   7  12   7      124.53      134.63     19.98 o 
   8  12   7        6.90        9.69     17.49 o 
 -10  13   7       74.46       74.38     25.69 o 
  -9  13   7        0.47       15.68     21.93 o 
  -8  13   7        0.46       29.47     33.34 o 
  -7  13   7       99.48      110.75     17.68 o 
  -6  13   7      143.77      116.95     31.16 o 
  -5  13   7     1561.20     1352.60     66.78 o 
  -4  13   7      631.98      595.33     38.26 o 
  -3  13   7        1.18       15.78     24.29 o 
  -2  13   7        0.92      -20.10     24.21 o 
  -1  13   7      210.22      198.70     25.51 o 
   0  13   7      185.61      200.70     25.17 o 
   1  13   7       37.27       37.81     24.92 o 
   2  13   7      243.30      248.96     26.50 o 
   3  13   7       66.45       88.79     26.32 o 
   4  13   7      431.07      480.31     32.90 o 
   5  13   7      151.74      117.23     31.01 o 
   6  13   7      275.45      233.22     24.26 o 
   7  13   7      205.18      204.57     36.97 o 
  -9  14   7       48.24       52.50     25.17 o 
  -8  14   7      109.60      110.40     28.87 o 
  -7  14   7       30.41       17.59     17.57 o 
  -6  14   7       16.02       30.05     17.56 o 
  -5  14   7       48.60       61.84     26.65 o 
  -4  14   7      522.05      478.96     24.71 o 
  -3  14   7        0.15        8.35     24.25 o 
  -2  14   7       62.55       71.74     24.19 o 
  -1  14   7      488.27      498.93     25.59 o 
   0  14   7       25.92       36.20     30.09 o 
   1  14   7       15.52       11.35     37.86 o 
   2  14   7       35.27       55.57     24.45 o 
   3  14   7       13.10       15.23     36.83 o 
   4  14   7        7.16        8.09     22.39 o 
   5  14   7       13.65       17.35     20.15 o 
   6  14   7        0.29        3.38     16.92 o 
  -8  15   7        4.54       10.08     23.63 o 
  -7  15   7       45.33       29.38     15.27 o 
  -6  15   7        0.86        7.98     14.95 o 
  -5  15   7        9.41       14.57     20.26 o 
  -4  15   7        3.72        9.57     21.44 o 
  -3  15   7      601.57      582.09     32.93 o 
  -2  15   7     1283.43     1218.53     26.59 o 
  -1  15   7       86.10       90.78     24.03 o 
   0  15   7     2042.57     2151.26     78.46 o 
   1  15   7        3.80       40.39     73.37 o 
   2  15   7       23.27       31.19     34.42 o 
   3  15   7       72.70       73.14     21.70 o 
   4  15   7      123.72      112.25     20.03 o 
   5  15   7      468.11      522.19     58.15 o 
  -6  16   7        7.30       12.80     17.35 o 
  -5  16   7       37.86       50.27     17.94 o 
  -4  16   7       41.58       50.37     22.97 o 
  -3  16   7      115.08      110.82     28.18 o 
  -2  16   7      467.73      502.60     22.85 o 
  -1  16   7      285.14      282.98     22.22 o 
   0  16   7      144.68      154.38     21.94 o 
   1  16   7      311.93      376.65     22.39 o 
   2  16   7       90.17      102.65     21.12 o 
   3  16   7       41.47       80.68     21.86 o 
   4  16   7       69.18       68.07     53.92 o 
  -5  17   7       47.94       69.68     14.40 o 
  -4  17   7        8.96       20.57     24.44 o 
  -3  17   7        7.65       21.36     17.33 o 
  -2  17   7      234.55      225.12     18.90 o 
  -1  17   7        0.92       21.51     29.54 o 
   0  17   7       59.78       76.64     18.86 o 
   1  17   7       11.23       22.82     18.20 o 
   2  17   7       63.05       74.92     17.62 o 
  -2  18   7       22.87       31.72     14.85 o 
  -1  18   7      417.33      433.19     49.90 o 
  -2 -18   8        1.15        1.23     18.96 o 
  -1 -18   8      167.86      132.50     21.96 o 
   1 -18   8       45.14       52.95     25.08 o 
   2 -18   8       11.28        4.66     25.46 o 
   3 -18   8       56.90       55.51     25.02 o 
  -4 -17   8       34.52       32.16     18.26 o 
  -3 -17   8        0.00        9.01     14.70 o 
  -2 -17   8        0.48       -0.47     14.98 o 
  -1 -17   8       16.82       16.20     15.23 o 
   0 -17   8       26.25       51.23     27.30 o 
   1 -17   8       37.19       53.95     28.19 o 
   2 -17   8      124.24       90.69     21.06 o 
   3 -17   8       17.76       24.86     17.20 o 
   4 -17   8        6.81       -2.98     16.30 o 
   5 -17   8        5.17       23.52     15.14 o 
  -6 -16   8        0.20        8.46     20.79 o 
  -5 -16   8       18.10       12.85     14.53 o 
  -4 -16   8      108.63       70.12     16.71 o 
  -3 -16   8       71.81       65.55     17.68 o 
  -2 -16   8        0.37       21.45     23.66 o 
  -1 -16   8        1.04       -2.00     22.00 o 
   0 -16   8       83.10       66.73     18.87 o 
   1 -16   8      429.42      316.05     63.96 o 
   2 -16   8      107.18       91.78     19.76 o 
   3 -16   8        4.09        9.49     23.71 o 
   4 -16   8      259.36      261.56     20.69 o 
   5 -16   8       32.31       43.02     19.54 o 
   6 -16   8        2.62       20.23     16.84 o 
  -7 -15   8      130.71      146.50     23.14 o 
  -6 -15   8       41.49       37.43     19.03 o 
  -5 -15   8        0.09       13.73     16.72 o 
  -4 -15   8       39.49       17.55     19.40 o 
  -3 -15   8       88.49       68.13     27.94 o 
  -2 -15   8      105.77       92.01     31.14 o 
  -1 -15   8       67.28       47.34     27.02 o 
   0 -15   8        7.69       15.14     20.63 o 
   1 -15   8        1.32       -6.47     20.31 o 
   2 -15   8        2.33       10.90     16.26 o 
   3 -15   8        0.18       -3.53     22.40 o 
   4 -15   8       55.85       73.55     23.13 o 
   5 -15   8        8.16       -6.39     21.76 o 
   6 -15   8      206.01      236.20     27.71 o 
   7 -15   8       22.41       25.97     16.93 o 
  -8 -14   8       85.69       67.63     24.76 o 
  -7 -14   8       39.82       41.12     28.55 o 
  -6 -14   8       23.52       10.41     17.14 o 
  -5 -14   8        0.73        8.61     27.00 o 
  -4 -14   8       45.70       22.60     28.55 o 
  -3 -14   8      345.73      339.52     60.43 o 
  -2 -14   8      551.02      486.03     33.69 o 
  -1 -14   8       13.22       41.01     22.46 o 
   0 -14   8      140.03      127.59     21.64 o 
   1 -14   8      488.87      467.16     22.58 o 
   2 -14   8       46.37       56.70     21.44 o 
   3 -14   8      189.69      181.30     21.32 o 
   4 -14   8      232.80      226.78     34.89 o 
   5 -14   8       23.00       50.07     23.54 o 
   6 -14   8      114.52      142.53     22.54 o 
   7 -14   8        0.82       -7.10     19.74 o 
   8 -14   8      298.88      312.40     46.57 o 
  -8 -13   8       68.61       64.08     29.08 o 
  -7 -13   8        1.11        0.96     16.47 o 
  -6 -13   8      281.16      208.24     56.24 o 
  -5 -13   8      380.28      344.67     50.99 o 
  -4 -13   8      348.26      349.55     24.29 o 
  -3 -13   8       93.88       94.07     22.41 o 
  -2 -13   8        0.00       12.59     21.70 o 
  -1 -13   8        1.39      -12.31     21.77 o 
   0 -13   8      110.62       85.38     22.15 o 
   1 -13   8       12.05       17.19     17.44 o 
   2 -13   8       10.89       21.21     17.90 o 
   3 -13   8        0.09        8.54     18.08 o 
   4 -13   8       33.56       27.82     18.01 o 
   5 -13   8       23.14       36.97     20.02 o 
   6 -13   8       14.48       33.38     23.92 o 
   7 -13   8        0.01       -3.07     21.48 o 
   8 -13   8       73.23       59.47     20.94 o 
   9 -13   8        4.60       10.90     22.78 o 
  -9 -12   8       12.79        8.86     16.06 o 
  -8 -12   8      251.96      242.32     32.70 o 
  -7 -12   8        9.55        3.96     18.95 o 
  -6 -12   8      536.20      458.74     63.39 o 
  -5 -12   8      173.69      148.96     22.64 o 
  -4 -12   8      323.56      316.05     30.34 o 
  -3 -12   8       63.63       69.30     22.54 o 
  -2 -12   8        2.03      -12.93     29.87 o 
  -1 -12   8       66.10       76.90     21.78 o 
   0 -12   8       59.62       46.74     21.98 o 
   1 -12   8      447.17      469.43     18.49 o 
   2 -12   8       59.15       82.80     17.80 o 
   3 -12   8        0.29        9.07     18.01 o 
   4 -12   8     2259.71     2258.08    113.86 o 
   5 -12   8      722.24      696.43     63.87 o 
   6 -12   8       57.67       71.97     18.05 o 
   7 -12   8     3084.74     3311.40    201.68 o 
   8 -12   8      160.00      111.77     26.90 o 
   9 -12   8       86.77      111.97     26.39 o 
 -10 -11   8      227.23      230.57     26.73 o 
  -9 -11   8        9.03        8.39     17.77 o 
  -8 -11   8      325.60      224.52     50.68 o 
  -7 -11   8       99.49       69.52     22.89 o 
  -6 -11   8       62.70       64.77     24.06 o 
  -5 -11   8      246.03      276.46     31.32 o 
  -4 -11   8      458.97      405.76     33.58 o 
  -3 -11   8        4.47        7.58     32.52 o 
  -2 -11   8        4.16        0.17     28.36 o 
  -1 -11   8       22.69       25.95     20.66 o 
   0 -11   8       29.29       33.00     20.62 o 
   1 -11   8        1.17      -10.26     29.67 o 
   2 -11   8       43.36       42.62     17.15 o 
   3 -11   8      381.46      407.74     26.57 o 
   4 -11   8        8.00       15.77     18.09 o 
   5 -11   8      522.06      526.91     21.28 o 
   6 -11   8       79.28       68.65     18.88 o 
   7 -11   8      398.07      350.32     29.74 o 
   8 -11   8      184.24      124.03     28.47 o 
   9 -11   8       13.29       20.87     28.59 o 
  10 -11   8      262.16      309.74     24.56 o 
 -10 -10   8      199.12      202.31     17.89 o 
  -9 -10   8        8.52        3.69     21.01 o 
  -8 -10   8      448.12      403.72     44.83 o 
  -7 -10   8     4837.31     4889.24    304.71 o 
  -6 -10   8        5.52       29.56     23.89 o 
  -5 -10   8      181.01      210.46     24.31 o 
  -4 -10   8      352.64      349.67     23.94 o 
  -3 -10   8     1453.90     1592.57     34.89 o 
  -2 -10   8      696.43      784.76     23.29 o 
  -1 -10   8       50.42       28.51     19.83 o 
   0 -10   8        6.27       10.32     13.62 o 
   1 -10   8       56.11       46.45     15.26 o 
   2 -10   8      176.24      202.03     18.11 o 
   3 -10   8      411.41      427.35     17.44 o 
   4 -10   8      788.18      746.83     19.36 o 
   5 -10   8      104.93      103.80     18.56 o 
   6 -10   8      922.82      970.76     20.94 o 
   7 -10   8      913.39      930.98     77.90 o 
   8 -10   8      437.52      378.73     64.00 o 
   9 -10   8     1501.75     1258.02    442.00 o 
  10 -10   8      649.76      864.21     28.25 o 
 -11  -9   8      460.92      433.37     21.11 o 
 -10  -9   8      528.05      522.85     21.48 o 
  -9  -9   8      212.11      192.00     31.24 o 
  -8  -9   8      183.20      185.83     18.64 o 
  -7  -9   8      517.57      537.47     25.15 o 
  -6  -9   8       69.37       46.54     18.18 o 
  -5  -9   8      207.79      226.98     24.31 o 
  -4  -9   8       49.55       66.98     32.57 o 
  -3  -9   8       85.33       92.70     28.77 o 
  -2  -9   8       90.64       84.49     19.90 o 
  -1  -9   8      208.75      239.37     20.10 o 
   0  -9   8      211.01      213.07     13.02 o 
   1  -9   8       88.90       96.47     12.05 o 
   2  -9   8        4.83        9.66     17.69 o 
   3  -9   8       85.16       84.98     16.13 o 
   4  -9   8      122.74      143.47     16.97 o 
   5  -9   8       65.57       81.10     20.73 o 
   6  -9   8       10.57       14.41     18.56 o 
   7  -9   8      651.97      669.12     23.84 o 
   8  -9   8        5.52       12.15     21.56 o 
   9  -9   8      202.34      178.97     50.13 o 
  10  -9   8       26.67       37.12     16.68 o 
  11  -9   8        2.61       12.44     21.44 o 
 -11  -8   8       13.89       14.47     17.29 o 
 -10  -8   8      172.23      202.66     21.35 o 
  -9  -8   8      588.46      635.86     50.64 o 
  -8  -8   8        0.33        7.54     19.35 o 
  -7  -8   8     3229.10     3406.40    124.86 o 
  -6  -8   8       26.46       33.86     17.88 o 
  -5  -8   8     2710.38     2759.44     21.61 o 
  -4  -8   8      584.13      584.51     22.15 o 
  -3  -8   8        4.11       21.79     27.50 o 
  -2  -8   8       25.16       46.18     18.87 o 
  -1  -8   8      254.12      288.32     15.84 o 
   0  -8   8       84.70      112.04      9.09 o 
   1  -8   8       90.64       87.73     10.30 o 
   2  -8   8      608.82      716.28     32.12 o 
   3  -8   8      976.78      968.12     39.36 o 
   4  -8   8      447.67      512.20     17.01 o 
   5  -8   8       83.38       85.99     17.13 o 
   6  -8   8      107.69       87.11     18.36 o 
   7  -8   8     2171.14     2223.28     81.33 o 
   8  -8   8      199.41      175.32     22.76 o 
   9  -8   8     1058.86      996.96    210.75 o 
  10  -8   8       48.43       15.77     23.95 o 
  11  -8   8      102.20       89.57     23.62 o 
 -11  -7   8       40.87       27.64     18.34 o 
 -10  -7   8       32.69       44.00     17.06 o 
  -9  -7   8      107.37      107.08     19.23 o 
  -8  -7   8       37.00       72.82     32.79 o 
  -7  -7   8      331.94      360.07     19.18 o 
  -6  -7   8       42.55       27.84     16.88 o 
  -5  -7   8      336.89      304.13     15.41 o 
  -4  -7   8      428.71      392.30     21.28 o 
  -3  -7   8      300.27      325.38     21.28 o 
  -2  -7   8     1045.35     1072.86     48.89 o 
  -1  -7   8      948.55      999.39     33.12 o 
   0  -7   8       58.03       49.96      8.52 o 
   1  -7   8      274.88      306.91     13.67 o 
   2  -7   8      321.33      317.06     10.42 o 
   3  -7   8      217.53      212.44     12.41 o 
   4  -7   8      345.75      352.95     21.76 o 
   5  -7   8       56.56       56.04     16.22 o 
   6  -7   8       13.95       44.62     21.58 o 
   7  -7   8        0.37       -0.67     22.31 o 
   8  -7   8      271.38      287.65     31.27 o 
   9  -7   8       60.20       56.43     23.47 o 
  10  -7   8        2.48       16.12     56.13 o 
  11  -7   8        0.83        0.15     16.16 o 
 -12  -6   8        6.31        2.46     14.56 o 
 -11  -6   8       18.68       16.83     19.29 o 
 -10  -6   8      110.45       80.83     20.94 o 
  -9  -6   8      711.37      683.01     33.07 o 
  -8  -6   8      132.87      158.77     21.48 o 
  -7  -6   8      164.98      191.84     21.62 o 
  -6  -6   8      199.24      205.25     17.99 o 
  -5  -6   8      323.10      362.52     16.87 o 
  -4  -6   8        1.59       14.72     14.94 o 
  -3  -6   8        1.48        6.88      8.57 o 
  -2  -6   8      923.61     1039.71     32.94 o 
  -1  -6   8      451.99      403.88     13.33 o 
   0  -6   8     2146.95     2337.32     48.85 o 
   1  -6   8     4366.31     4899.49     78.92 o 
   2  -6   8      162.85      202.39      9.87 o 
   3  -6   8     4731.90     5325.74     94.61 o 
   4  -6   8     4987.05     4905.90     83.05 o 
   5  -6   8      815.48      785.98     61.52 o 
   6  -6   8       58.66       80.43     21.00 o 
   7  -6   8     2318.03     2297.91     38.26 o 
   8  -6   8     2103.59     1974.53     38.13 o 
   9  -6   8      340.10      372.91     25.29 o 
  10  -6   8      239.69      218.09     31.52 o 
  11  -6   8       15.45       16.34     17.41 o 
 -12  -5   8        2.67       -4.19     20.08 o 
 -11  -5   8       10.68       25.06     15.56 o 
 -10  -5   8       15.20       24.60     22.89 o 
  -9  -5   8       28.67       36.55     22.91 o 
  -8  -5   8       77.89       79.18     19.31 o 
  -7  -5   8      280.90      210.50     33.62 o 
  -6  -5   8       41.70       30.16     18.16 o 
  -5  -5   8       12.65       15.31     11.98 o 
  -4  -5   8      118.68      109.63      9.85 o 
  -3  -5   8      509.45      472.67     31.10 o 
  -2  -5   8      270.90      241.34     13.13 o 
  -1  -5   8      363.69      344.25      8.54 o 
   0  -5   8      215.54      219.96      7.91 o 
   1  -5   8      305.41      310.48      9.67 o 
   2  -5   8      106.00      111.53      9.14 o 
   3  -5   8       15.58       23.02      9.23 o 
   4  -5   8     1666.40     1667.40     42.56 o 
   5  -5   8      297.23      297.70     18.94 o 
   6  -5   8       38.48       42.49     20.37 o 
   7  -5   8      293.27      261.87     23.46 o 
   8  -5   8        0.32       -2.15     22.81 o 
   9  -5   8      140.52      151.65     25.09 o 
  10  -5   8       61.48       67.83     28.51 o 
  11  -5   8        4.82        4.06     26.04 o 
 -12  -4   8       45.46       64.20     21.35 o 
 -11  -4   8       23.44       20.85     15.95 o 
 -10  -4   8      306.48      301.25     23.87 o 
  -9  -4   8      319.11      356.99     27.89 o 
  -8  -4   8       37.14       25.72     18.74 o 
  -7  -4   8      125.07      126.81     17.34 o 
  -6  -4   8      513.05      564.16     34.31 o 
  -5  -4   8     1250.37     1425.23     70.89 o 
  -4  -4   8     2384.48     2307.10     74.70 o 
  -3  -4   8      134.39      164.92     10.11 o 
  -2  -4   8      859.03      807.00     36.22 o 
  -1  -4   8    10484.52    10534.53    216.18 o 
   0  -4   8      824.82      827.87     16.43 o 
   1  -4   8     2189.85     2463.55     43.03 o 
   2  -4   8      291.19      338.56      9.99 o 
   3  -4   8     9924.49    10404.69    236.19 o 
   4  -4   8     1510.65     1422.90     41.84 o 
   5  -4   8      358.85      364.13     26.50 o 
   6  -4   8       47.61       73.90     20.65 o 
   7  -4   8        1.25       11.65     21.53 o 
   8  -4   8      258.06      276.27     33.01 o 
   9  -4   8        0.02       17.56     24.57 o 
  11  -4   8       29.06       41.17     19.18 o 
 -12  -3   8        0.36       -5.76     22.02 o 
 -11  -3   8        1.45       21.55     20.61 o 
 -10  -3   8        1.03       20.21     18.73 o 
  -9  -3   8        1.28       20.00     21.83 o 
  -8  -3   8       29.54       42.21     18.76 o 
  -7  -3   8      903.01      941.20     18.67 o 
  -6  -3   8       29.53       41.63     14.40 o 
  -5  -3   8       73.81       60.48     11.21 o 
  -4  -3   8      195.61      195.05      9.33 o 
  -3  -3   8      284.96      285.15      8.90 o 
  -2  -3   8       16.58       20.69      6.35 o 
  -1  -3   8      184.69      165.48      6.33 o 
   0  -3   8      206.54      210.72      6.40 o 
   1  -3   8      739.01      713.08     10.16 o 
   2  -3   8       54.98       58.94      7.43 o 
   3  -3   8       78.13       92.24      8.92 o 
   4  -3   8      168.09      184.91     13.13 o 
   5  -3   8      370.37      365.84     18.51 o 
   6  -3   8      821.24      803.56     21.21 o 
   7  -3   8       74.41       83.36     21.66 o 
   8  -3   8       76.96       82.82     32.48 o 
   9  -3   8       25.35       29.03     24.68 o 
  10  -3   8        1.92       -2.09     23.14 o 
  11  -3   8      135.97      112.36     19.79 o 
  12  -3   8       47.59       23.69     22.51 o 
 -13  -2   8        3.67        2.75     20.31 o 
 -12  -2   8       73.47       78.03     17.32 o 
 -11  -2   8       16.31       10.48     21.30 o 
 -10  -2   8      263.95      242.02     28.26 o 
  -9  -2   8       63.45       64.22     19.58 o 
  -8  -2   8      172.51      179.95     18.31 o 
  -7  -2   8      161.23      162.04     16.80 o 
  -6  -2   8       10.86       26.54     11.57 o 
  -5  -2   8      214.71      218.26      9.86 o 
  -4  -2   8      746.43      893.21     29.12 o 
  -3  -2   8     1864.48     1899.92     63.09 o 
  -2  -2   8      595.98      602.21     13.21 o 
  -1  -2   8       21.50       21.02      3.37 o 
   0  -2   8     3741.77     3726.55     71.82 o 
   1  -2   8     3102.34     3217.22     62.50 o 
   2  -2   8      187.98      217.02     11.17 o 
   3  -2   8     1696.06     1975.44     51.21 o 
   4  -2   8       99.96      113.55     11.07 o 
   5  -2   8       57.15       47.88     17.51 o 
   6  -2   8      450.89      472.95     21.36 o 
   7  -2   8      432.62      416.00     31.19 o 
   8  -2   8       79.31       94.44     36.87 o 
   9  -2   8       40.04       29.92     24.81 o 
  10  -2   8       80.48       85.24     35.50 o 
  11  -2   8      245.34      250.66     20.10 o 
  12  -2   8       68.40       51.54     23.51 o 
 -13  -1   8        6.15       -5.93     20.83 o 
 -12  -1   8        1.57        9.67     18.14 o 
 -11  -1   8       12.36        2.72     32.81 o 
 -10  -1   8      133.27      123.78     24.60 o 
  -9  -1   8        2.98        6.10     23.11 o 
  -8  -1   8      151.68      153.07     22.13 o 
  -7  -1   8      909.34      944.00     16.47 o 
  -6  -1   8      108.64      103.61     10.92 o 
  -5  -1   8      162.98      164.07      9.74 o 
  -4  -1   8      196.23      215.54      8.89 o 
  -3  -1   8     2800.28     2841.55     52.43 o 
  -2  -1   8       44.47       40.25      3.94 o 
  -1  -1   8        2.18        2.90      4.24 o 
   0  -1   8       65.05       69.29      4.08 o 
   1  -1   8       99.31      102.79      4.93 o 
   2  -1   8      106.58       99.76      7.13 o 
   3  -1   8       51.38       71.95      9.83 o 
   4  -1   8       60.18       63.73     10.81 o 
   5  -1   8       25.17       35.16     17.10 o 
   6  -1   8       55.43       76.75     30.12 o 
   7  -1   8       15.73       41.76     31.64 o 
   8  -1   8       58.60       80.65     24.57 o 
   9  -1   8       90.51       91.69     24.96 o 
  10  -1   8       18.07       30.81     23.11 o 
  11  -1   8       38.48       47.02     19.57 o 
  12  -1   8        0.05        4.92     23.96 o 
 -13   0   8       67.04       75.24     20.49 o 
 -12   0   8      181.34      168.26     19.06 o 
 -11   0   8       22.07       15.97     22.29 o 
 -10   0   8        4.06       15.65     24.00 o 
  -9   0   8       16.87       17.93     23.44 o 
  -8   0   8      361.86      373.71     22.74 o 
  -7   0   8      669.73      686.47     21.36 o 
  -6   0   8      664.11      549.00     12.62 o 
  -5   0   8      836.52      852.55     16.25 o 
  -4   0   8       17.45        6.21      8.27 o 
  -3   0   8    11827.68    13710.04    248.87 o 
  -2   0   8       22.97       29.41      3.24 o 
  -1   0   8    16119.42    16546.45    251.77 o 
   0   0   8     2077.27     2306.14     33.19 o 
   1   0   8    11281.16    11573.69    170.72 o 
   2   0   8     1686.14     1821.80     37.14 o 
   3   0   8        0.93       10.95      5.30 o 
   4   0   8     1591.86     1307.21     14.54 o 
   5   0   8      620.66      584.90     18.57 o 
   6   0   8     2885.48     2756.86     33.17 o 
   7   0   8      544.64      473.97     30.24 o 
   8   0   8       81.29       96.01     24.96 o 
   9   0   8      174.05      188.51     25.15 o 
  10   0   8       11.90       16.84     22.68 o 
  11   0   8      121.52      117.98     26.65 o 
 -13   1   8        0.32      -13.10     20.20 o 
 -12   1   8       82.63      108.35     23.51 o 
 -11   1   8       95.57      107.98     22.71 o 
 -10   1   8      596.61      626.19     25.35 o 
  -9   1   8      169.96      180.01     24.61 o 
  -8   1   8      421.16      448.39     23.29 o 
  -7   1   8        3.78       20.04     23.37 o 
  -6   1   8        3.76       -7.38     21.12 o 
  -5   1   8     1025.60     1070.04     36.68 o 
  -4   1   8     3144.21     3328.91     69.74 o 
  -3   1   8      282.17      275.06     11.06 o 
  -2   1   8        9.48        8.37      3.71 o 
  -1   1   8       41.98       37.52      4.09 o 
   0   1   8      745.48      702.52      8.43 o 
   1   1   8      444.83      457.40     10.74 o 
   2   1   8      185.98      213.92      7.59 o 
   3   1   8       77.15       77.43      6.30 o 
   4   1   8      256.70      239.95     20.27 o 
   5   1   8      246.75      237.90     18.18 o 
   6   1   8       83.77       82.25     21.54 o 
   7   1   8      158.49      152.97     23.62 o 
   8   1   8      198.09      198.08     27.05 o 
   9   1   8        3.15       12.41     24.59 o 
  10   1   8       11.32       27.63     22.59 o 
  11   1   8       67.20       59.64     24.13 o 
 -13   2   8        9.00       14.44     14.37 o 
 -12   2   8        0.54      -17.00     21.10 o 
 -11   2   8        4.75       15.80     22.54 o 
 -10   2   8      615.38      669.05     26.10 o 
  -9   2   8     1895.84     2042.79     28.73 o 
  -8   2   8       41.50       47.62     22.66 o 
  -7   2   8      449.30      452.21     26.73 o 
  -6   2   8      208.11      235.74     21.97 o 
  -5   2   8       92.34      105.52     12.66 o 
  -4   2   8     5986.63     6774.13    222.26 o 
  -3   2   8     8335.16     7655.20     47.05 o 
  -2   2   8       20.95       12.11      3.60 o 
  -1   2   8     1958.35     1794.16     27.28 o 
   0   2   8      610.53      604.89      9.26 o 
   1   2   8     3312.16     3443.72     66.48 o 
   2   2   8      745.44      839.51     15.93 o 
   3   2   8       19.87       24.11      7.06 o 
   4   2   8        3.97        7.62      9.96 o 
   5   2   8      297.45      306.17     24.21 o 
   6   2   8     1583.03     1481.89     36.13 o 
   7   2   8     6911.89     7157.30    256.41 o 
   8   2   8     2010.84     2046.68     76.74 o 
   9   2   8      614.51      584.41     44.16 o 
  10   2   8      709.15      772.25     32.70 o 
  11   2   8      235.02      228.64     18.73 o 
 -13   3   8       10.56       15.05     14.28 o 
 -12   3   8      420.54      421.84     50.00 o 
 -11   3   8       43.06       24.76     34.93 o 
 -10   3   8       41.80       46.18     24.28 o 
  -9   3   8        3.00        3.92     24.18 o 
  -8   3   8      156.54      135.27     27.22 o 
  -7   3   8        1.07       -5.69     23.96 o 
  -6   3   8       23.88       16.53     22.18 o 
  -5   3   8     2397.91     2517.53     72.48 o 
  -4   3   8      254.67      249.18     13.81 o 
  -3   3   8     1039.41     1015.91     18.36 o 
  -2   3   8      305.66      282.90      7.34 o 
  -1   3   8      147.92      130.75      5.69 o 
   0   3   8      225.51      187.45      5.14 o 
   1   3   8      194.08      177.92      5.87 o 
   2   3   8      167.18      181.80      7.39 o 
   3   3   8       59.95       59.72      7.88 o 
   4   3   8       12.40       21.56      9.04 o 
   5   3   8      229.05      217.64     12.72 o 
   6   3   8        0.69       16.84     21.95 o 
   7   3   8        5.98        9.83     23.88 o 
   8   3   8      215.53      220.32     24.51 o 
   9   3   8       46.33       77.78     47.56 o 
  10   3   8      288.96      234.92     22.43 o 
  11   3   8      291.25      262.18     17.94 o 
 -12   4   8      157.87      165.72     20.89 o 
 -11   4   8        0.86        0.21     22.44 o 
 -10   4   8      465.25      522.56     25.36 o 
  -9   4   8     1259.24     1348.72     27.66 o 
  -8   4   8       44.58       21.45     35.15 o 
  -7   4   8      314.20      289.10     26.07 o 
  -6   4   8      701.58      718.56     29.81 o 
  -5   4   8     3333.39     3468.65    143.69 o 
  -4   4   8     1736.78     1614.50     71.19 o 
  -3   4   8      315.11      316.61      7.30 o 
  -2   4   8      177.56      186.92      6.88 o 
  -1   4   8     1996.06     2168.45     48.23 o 
   0   4   8        8.62       10.93      5.00 o 
   1   4   8     2483.64     2621.03     45.44 o 
   2   4   8       42.15       27.52      8.81 o 
   3   4   8      209.08      242.33      9.07 o 
   4   4   8     1313.67     1253.06     21.19 o 
   5   4   8      460.31      473.12     16.49 o 
   6   4   8     5918.67     5955.80     88.00 o 
   7   4   8      802.14      870.29     25.89 o 
   8   4   8      883.73      830.56     55.35 o 
   9   4   8      957.49      978.17     26.49 o 
  10   4   8     1391.83     1312.85     37.46 o 
  11   4   8      708.47      607.95     21.49 o 
 -12   5   8       17.44      -18.17     18.17 o 
 -11   5   8      242.47      226.55     38.46 o 
 -10   5   8     1067.57     1146.84     27.65 o 
  -9   5   8       10.85       -3.60     41.33 o 
  -8   5   8      432.53      370.46     29.32 o 
  -7   5   8      159.10      124.81     33.33 o 
  -6   5   8      957.30      869.06     25.46 o 
  -5   5   8      757.94      790.52     19.23 o 
  -4   5   8     2915.35     3020.59     87.42 o 
  -3   5   8      103.51      112.12      9.77 o 
  -2   5   8       28.38       32.40      7.17 o 
  -1   5   8      840.07      807.66     28.81 o 
   0   5   8      496.39      477.20     13.96 o 
   1   5   8      164.08      217.06     11.34 o 
   2   5   8      263.34      271.44     11.35 o 
   3   5   8       16.25       19.26     11.14 o 
   4   5   8      292.99      297.64     20.64 o 
   5   5   8        3.60       17.47     19.88 o 
   6   5   8       93.84       82.63     18.37 o 
   7   5   8      415.92      371.24     22.05 o 
   8   5   8      419.86      406.93     39.33 o 
   9   5   8       56.49       65.69     22.74 o 
  10   5   8      218.38      217.00     20.78 o 
  11   5   8      103.21       96.45     24.91 o 
 -12   6   8        5.69        5.01     17.25 o 
 -11   6   8        5.31       -2.74     21.43 o 
 -10   6   8      129.62      166.57     24.95 o 
  -9   6   8       12.95       10.18     39.89 o 
  -8   6   8     1038.29     1002.33     39.73 o 
  -7   6   8     6498.19     6673.83    130.24 o 
  -6   6   8     3249.68     3404.45    105.36 o 
  -5   6   8      189.29      199.03     31.13 o 
  -4   6   8     1089.11     1113.98     27.20 o 
  -3   6   8     1355.92     1437.65     29.61 o 
  -2   6   8       92.07       99.47     10.07 o 
  -1   6   8      129.90       99.19      9.26 o 
   0   6   8     3496.59     3582.23     92.95 o 
   1   6   8       57.58       66.73     10.76 o 
   2   6   8       47.91       61.18     11.44 o 
   3   6   8       94.32      100.57     13.55 o 
   4   6   8      370.23      349.42     30.04 o 
   5   6   8       81.31       89.45     17.45 o 
   6   6   8      975.88      931.24     48.33 o 
   7   6   8      814.32      860.72     36.23 o 
   8   6   8       10.72       10.60     18.81 o 
   9   6   8       51.36       52.99     21.70 o 
  10   6   8      366.32      279.47     19.21 o 
 -12   7   8       57.96       63.44     16.31 o 
 -11   7   8       58.35       47.68     20.78 o 
 -10   7   8        3.20       -3.11     24.33 o 
  -9   7   8       38.35       21.55     28.79 o 
  -8   7   8       18.78      -20.31     28.89 o 
  -7   7   8     1417.21     1464.61     44.99 o 
  -6   7   8       29.38       23.61     26.17 o 
  -5   7   8      510.44      456.56     34.39 o 
  -4   7   8      224.47      216.64     26.06 o 
  -3   7   8       67.20       64.43     12.37 o 
  -2   7   8      117.14      133.95      9.44 o 
  -1   7   8       26.84       32.72     13.62 o 
   0   7   8      204.99      183.83     13.99 o 
   1   7   8       75.10       75.52     14.15 o 
   2   7   8       79.37       89.10     23.72 o 
   3   7   8       73.95       74.31     20.45 o 
   4   7   8       86.12       81.44     28.14 o 
   5   7   8      175.98      169.64     22.58 o 
   6   7   8       12.67       17.70     19.11 o 
   7   7   8       52.02       55.82     19.20 o 
   8   7   8        0.14        8.58     18.57 o 
   9   7   8        3.78       -4.63     15.53 o 
  10   7   8      124.99       94.17     16.00 o 
 -12   8   8        1.59        0.88     16.93 o 
 -11   8   8       88.35       67.45     19.67 o 
 -10   8   8       72.94       73.07     22.66 o 
  -9   8   8       86.07      122.89     29.05 o 
  -8   8   8      412.29      417.84     29.49 o 
  -7   8   8      137.31      165.08     28.97 o 
  -6   8   8      401.12      435.68     28.54 o 
  -5   8   8       12.87       84.51     65.60 o 
  -4   8   8        6.40       13.34     17.55 o 
  -3   8   8      108.17       98.75     12.32 o 
  -2   8   8     1330.51     1380.64     23.62 o 
  -1   8   8      197.32      174.52     19.92 o 
   0   8   8      438.73      513.92     30.65 o 
   1   8   8     1670.53     1756.28     23.54 o 
   2   8   8     4172.13     4551.62     29.98 o 
   3   8   8        5.06       -4.52     22.12 o 
   4   8   8       68.17       96.51     23.74 o 
   5   8   8      766.20      800.57     26.37 o 
   6   8   8        3.82        9.13     19.19 o 
   7   8   8      842.42      733.01    184.23 o 
   8   8   8      116.61      139.50     25.33 o 
   9   8   8       22.41       21.09     15.53 o 
 -11   9   8      103.50      134.20     28.16 o 
 -10   9   8        2.42        6.40     20.92 o 
  -9   9   8      133.06      129.85     28.33 o 
  -8   9   8      277.00      286.47     29.47 o 
  -7   9   8       59.24       54.37     29.81 o 
  -6   9   8       32.65       33.01     28.56 o 
  -5   9   8        4.17        3.77     28.07 o 
  -4   9   8       32.83       42.74     19.46 o 
  -3   9   8      114.24      109.46     18.91 o 
  -2   9   8       13.36       18.06     20.96 o 
  -1   9   8       76.26       59.62     32.05 o 
   0   9   8        6.49       12.00     21.84 o 
   1   9   8      151.94      168.86     28.11 o 
   2   9   8       49.08       39.21     22.62 o 
   3   9   8        8.15       15.05     23.56 o 
   4   9   8       26.52       26.03     24.79 o 
   5   9   8        8.04      -14.56     24.76 o 
   6   9   8      108.86      123.70     24.46 o 
   7   9   8       12.60       10.21     22.86 o 
   8   9   8       31.68       26.95     18.05 o 
   9   9   8        8.07       18.24     12.87 o 
 -11  10   8      347.79      327.08     30.82 o 
 -10  10   8       43.16       30.36     19.67 o 
  -9  10   8       41.74       45.48     25.87 o 
  -8  10   8       53.20       51.30     27.95 o 
  -7  10   8      145.56      140.68     41.96 o 
  -6  10   8     1376.71     1495.14     33.16 o 
  -5  10   8      195.17      190.73     27.57 o 
  -4  10   8       24.58       24.84     18.62 o 
  -3  10   8       99.41      137.75     23.93 o 
  -2  10   8        2.18       13.70     22.80 o 
  -1  10   8      170.30      147.91     35.26 o 
   0  10   8       31.16        6.70     34.91 o 
   1  10   8      553.71      583.25     36.82 o 
   2  10   8      660.63      682.20     26.51 o 
   3  10   8       29.92       30.27     24.95 o 
   4  10   8     1794.09     1943.46     29.56 o 
   5  10   8      158.92      205.99     25.31 o 
   6  10   8       23.34       20.20     23.73 o 
   7  10   8        7.08       -3.81     21.64 o 
   8  10   8      210.50      222.77     18.86 o 
 -10  11   8      248.28      309.43     18.58 o 
  -9  11   8       51.23       36.61     24.28 o 
  -8  11   8       26.50       19.70     26.37 o 
  -7  11   8      523.38      510.74     41.25 o 
  -6  11   8       22.39       -2.66     38.96 o 
  -5  11   8      162.61      161.74     19.97 o 
  -4  11   8      185.91      187.93     22.79 o 
  -3  11   8       26.48       39.08     23.53 o 
  -2  11   8      187.23      205.94     24.96 o 
  -1  11   8       48.65       57.07     24.00 o 
   0  11   8      150.81      158.89     37.58 o 
   1  11   8        0.37      -11.58     25.49 o 
   2  11   8       23.85       35.49     37.70 o 
   3  11   8      168.81      163.59     25.67 o 
   4  11   8        2.83       -3.98     25.52 o 
   5  11   8       11.62       32.34     24.68 o 
   6  11   8       73.37       88.29     22.75 o 
   7  11   8       16.52       19.28     20.04 o 
   8  11   8        4.40       -1.78     16.01 o 
 -10  12   8        9.36       -2.09     14.32 o 
  -9  12   8      136.57      130.07     22.05 o 
  -8  12   8       95.09       82.09     24.76 o 
  -7  12   8      316.69      238.06     37.34 o 
  -6  12   8       98.24       93.28     21.59 o 
  -5  12   8       61.81       72.86     19.72 o 
  -4  12   8      590.90      570.63     25.43 o 
  -3  12   8      573.08      514.49     25.31 o 
  -2  12   8        0.01       -7.38     24.76 o 
  -1  12   8      253.54      256.42     25.55 o 
   0  12   8      322.22      368.76     25.32 o 
   1  12   8      194.31      233.41     26.26 o 
   2  12   8       21.61       51.14     25.90 o 
   3  12   8       60.50       73.42     26.71 o 
   4  12   8       10.57        9.38     32.26 o 
   5  12   8      142.44      171.55     34.70 o 
   6  12   8       60.05       61.65     27.40 o 
   7  12   8        2.14       -4.65     18.17 o 
  -9  13   8       53.45       45.14     15.36 o 
  -8  13   8        1.43        1.26     30.18 o 
  -7  13   8      187.21      172.60     28.52 o 
  -6  13   8      153.60      120.57     20.46 o 
  -5  13   8       38.61       24.58     18.79 o 
  -4  13   8       80.25       61.67     40.55 o 
  -3  13   8      398.50      435.46     29.88 o 
  -2  13   8      268.92      251.18     24.98 o 
  -1  13   8      336.43      375.83     25.88 o 
   0  13   8      119.72      145.56     25.32 o 
   1  13   8       56.39       64.18     25.05 o 
   2  13   8       21.63       15.05     37.56 o 
   3  13   8       77.74       64.09     25.93 o 
   4  13   8        1.11        3.20     24.65 o 
   5  13   8        8.12       18.33     31.93 o 
   6  13   8        2.70        8.82     18.27 o 
   7  13   8       16.46       22.31     14.63 o 
  -8  14   8       39.42       54.23     18.43 o 
  -7  14   8       76.23       59.24     27.69 o 
  -6  14   8       35.66       20.45     15.81 o 
  -5  14   8       31.41       42.90     21.05 o 
  -4  14   8       10.98        7.47     22.15 o 
  -3  14   8      713.53      669.56     25.42 o 
  -2  14   8      539.64      513.70     24.92 o 
  -1  14   8      321.47      338.91     25.19 o 
   0  14   8     1013.00     1106.52     27.73 o 
   1  14   8        7.81       14.00     37.04 o 
   2  14   8       94.68      107.21     24.38 o 
   3  14   8      227.19      307.76     35.92 o 
   4  14   8       43.11       37.36     21.57 o 
   5  14   8      300.76      296.82     19.95 o 
   6  14   8        0.01        0.06     15.31 o 
  -7  15   8      179.47      124.84     23.15 o 
  -6  15   8       94.37       62.76     15.53 o 
  -5  15   8        3.93        6.60     18.48 o 
  -4  15   8      272.24      288.04     21.56 o 
  -3  15   8        6.39        1.97     29.94 o 
  -2  15   8        0.31       -4.59     22.42 o 
  -1  15   8       66.48       91.21     22.88 o 
   0  15   8      217.78      229.35     23.37 o 
   1  15   8      253.95      301.66     37.33 o 
   2  15   8        0.71       17.32     27.32 o 
   3  15   8        2.48        8.12     20.70 o 
   4  15   8        0.10       16.79     18.55 o 
   5  15   8       12.17       19.99     15.64 o 
  -6  16   8        3.02        3.99     22.65 o 
  -5  16   8       13.77       10.45     15.76 o 
  -4  16   8      264.17      235.19     18.57 o 
  -3  16   8       90.99      120.93     19.52 o 
  -2  16   8      271.31      291.94     28.43 o 
  -1  16   8      193.53      199.45     25.17 o 
   0  16   8      210.49      234.18     21.39 o 
   1  16   8       54.97       57.81     20.24 o 
   2  16   8      144.23      142.44     19.52 o 
   3  16   8       62.05       51.67     18.06 o 
  -4  17   8      260.03      279.99     16.69 o 
  -3  17   8        0.65       -9.31     18.71 o 
  -2  17   8        8.40       23.02     16.92 o 
  -1  17   8      171.22      200.80     21.94 o 
   0  17   8      122.58      126.84     18.04 o 
   1  17   8        1.93      -14.71     17.00 o 
  -2 -18   9       82.13       65.39     19.44 o 
  -1 -18   9      153.01      114.14     21.07 o 
   0 -18   9      100.89      109.26     45.22 o 
   1 -18   9       17.16       11.21     24.19 o 
   2 -18   9        0.46       16.62     23.56 o 
  -4 -17   9       49.86       66.39     19.11 o 
  -3 -17   9        3.11       12.96     20.20 o 
  -2 -17   9      582.07      484.76     16.50 o 
  -1 -17   9      165.35      133.30     15.46 o 
   0 -17   9       13.68        8.09     15.09 o 
   3 -17   9        2.75       20.64     15.71 o 
   4 -17   9       58.74       53.94     14.99 o 
   5 -17   9        2.26      -16.74     22.95 o 
  -6 -16   9      110.79      143.83     20.26 o 
  -5 -16   9       29.48       27.59     14.36 o 
  -4 -16   9       56.11       27.58     15.91 o 
  -3 -16   9        0.44       -2.48     17.24 o 
  -2 -16   9       99.07       76.22     18.06 o 
  -1 -16   9        7.34       17.10     22.32 o 
   0 -16   9        2.11        1.81     18.47 o 
   1 -16   9       17.36       12.92     17.58 o 
   2 -16   9        0.07       11.24     16.40 o 
   3 -16   9        1.27      -11.45     20.94 o 
   4 -16   9       75.63      103.55     18.50 o 
   5 -16   9       38.75       48.60     16.54 o 
   6 -16   9       22.89       32.00     14.65 o 
  -7 -15   9      675.24      740.02     24.68 o 
  -6 -15   9       10.35       13.41     14.80 o 
  -5 -15   9       19.09       13.57     16.98 o 
  -4 -15   9      179.02      121.95     26.10 o 
  -3 -15   9      413.01      401.66     29.44 o 
  -2 -15   9       82.26       89.51     29.51 o 
  -1 -15   9       95.10       64.72     20.69 o 
   0 -15   9        0.85        6.36     20.42 o 
   1 -15   9      105.63      110.49     20.57 o 
   2 -15   9      432.76      393.30     28.83 o 
   3 -15   9       24.49       21.13     15.32 o 
   4 -15   9      203.48      200.86     21.46 o 
   5 -15   9       20.47       33.06     19.52 o 
   6 -15   9        7.03       13.62     17.66 o 
   7 -15   9        0.18       -5.17     15.06 o 
  -8 -14   9       13.14        9.03     22.49 o 
  -7 -14   9       35.19       37.50     15.46 o 
  -6 -14   9       34.79       47.60     17.56 o 
  -5 -14   9      166.83      142.45     23.68 o 
  -4 -14   9      283.32      227.16     27.92 o 
  -3 -14   9       29.63       16.71     29.71 o 
  -2 -14   9      265.11      265.56     33.67 o 
  -1 -14   9      878.27      811.42     26.90 o 
   0 -14   9      397.76      355.71     22.56 o 
   1 -14   9       96.07       82.19     22.23 o 
   2 -14   9      199.79      187.56     17.89 o 
   3 -14   9      159.27      181.26     17.51 o 
   4 -14   9       54.38       48.76     16.72 o 
   5 -14   9       50.10       48.24     15.66 o 
   6 -14   9        6.31       28.48     20.79 o 
   7 -14   9      606.18      630.35     81.72 o 
   8 -14   9        0.27        1.23     20.90 o 
  -8 -13   9      338.39      384.05     28.95 o 
  -7 -13   9        0.00       -0.74     16.42 o 
  -6 -13   9       26.60       34.43     19.67 o 
  -5 -13   9       52.80       70.55     21.30 o 
  -4 -13   9        1.88       18.76     22.38 o 
  -3 -13   9      324.37      309.71     22.79 o 
  -2 -13   9     1304.89     1243.44     34.08 o 
  -1 -13   9     1637.34     1458.90     44.41 o 
   0 -13   9        8.66       -0.11     28.61 o 
   1 -13   9      369.48      326.80     29.48 o 
   2 -13   9      546.00      490.57     22.95 o 
   3 -13   9       42.65       52.33     18.26 o 
   4 -13   9      385.32      362.32     22.05 o 
   5 -13   9       16.31       21.99     17.29 o 
   6 -13   9       65.90       53.62     15.62 o 
   7 -13   9       47.04       50.61     28.54 o 
   8 -13   9      235.03      193.91     40.14 o 
  -9 -12   9       34.28       96.92     27.92 o 
  -8 -12   9       26.76       23.83     15.84 o 
  -7 -12   9        3.35        6.60     19.47 o 
  -6 -12   9      130.06      118.06     21.55 o 
  -5 -12   9      288.10      285.14     23.28 o 
  -4 -12   9        1.11       13.99     22.74 o 
  -3 -12   9      266.89      220.82     30.94 o 
  -2 -12   9       96.29       92.40     22.57 o 
  -1 -12   9       31.60       44.45     22.38 o 
   0 -12   9        2.38       16.30     22.20 o 
   1 -12   9       11.74       31.70     22.52 o 
   2 -12   9      370.56      362.41     18.88 o 
   3 -12   9     1044.16     1033.22     35.95 o 
   4 -12   9      322.63      321.51     22.17 o 
   5 -12   9       39.65       48.10     18.25 o 
   6 -12   9       11.66       31.22     17.57 o 
   7 -12   9      300.46      248.13     27.88 o 
   8 -12   9      321.05      287.38    104.32 o 
   9 -12   9        0.09        9.85     23.21 o 
 -10 -11   9      610.15      609.40     26.04 o 
  -9 -11   9      103.35      104.05     17.02 o 
  -8 -11   9       63.80       61.90     30.58 o 
  -7 -11   9      467.93      445.69     23.95 o 
  -6 -11   9      440.39      456.60     25.05 o 
  -5 -11   9      897.78      905.76     26.32 o 
  -4 -11   9      994.91     1033.49     36.79 o 
  -3 -11   9        3.08       14.63     33.46 o 
  -2 -11   9       69.46       45.55     30.38 o 
  -1 -11   9       46.46       48.21     21.60 o 
   0 -11   9       35.35       89.19     21.76 o 
   1 -11   9        0.16       -1.80     20.20 o 
   2 -11   9      501.72      574.79     19.51 o 
   3 -11   9     2213.16     2329.04     88.18 o 
   4 -11   9     5484.95     5525.80    207.62 o 
   5 -11   9      371.42      376.37     18.96 o 
   6 -11   9      117.16      151.40     18.95 o 
   7 -11   9      256.16      240.98     24.32 o 
   8 -11   9      978.77      900.76    241.92 o 
   9 -11   9      893.57      848.58    306.74 o 
 -10 -10   9        3.89        9.87     15.64 o 
  -9 -10   9       59.02       44.70     15.87 o 
  -8 -10   9     2590.96     2358.63     26.91 o 
  -7 -10   9     1420.31     1481.49     88.55 o 
  -6 -10   9        0.00        2.83     24.49 o 
  -5 -10   9      457.94      407.85     25.32 o 
  -4 -10   9      258.24      234.45     33.93 o 
  -3 -10   9      240.25      212.48     23.52 o 
  -2 -10   9       26.19       19.35     31.28 o 
  -1 -10   9      319.53      322.15     21.55 o 
   0 -10   9       31.64       47.23     20.60 o 
   1 -10   9        2.64       -2.23     18.61 o 
   2 -10   9      184.61      202.38     16.95 o 
   3 -10   9      107.07      116.44     17.65 o 
   4 -10   9      131.23      132.02     21.31 o 
   5 -10   9        9.37       14.24     18.24 o 
   6 -10   9       13.94       23.88     18.59 o 
   7 -10   9      799.82      845.46     43.84 o 
   8 -10   9      335.27      347.06     30.61 o 
   9 -10   9       89.22       69.05     31.08 o 
  10 -10   9      546.74      671.65     26.87 o 
 -11  -9   9      164.13      141.79     22.43 o 
 -10  -9   9      735.70      716.52     34.02 o 
  -9  -9   9       12.35        6.81     18.48 o 
  -8  -9   9     3867.77     3936.85     71.73 o 
  -7  -9   9      230.59      243.15     38.46 o 
  -6  -9   9        6.21       15.30     25.32 o 
  -5  -9   9     2570.94     2751.67     74.63 o 
  -4  -9   9      419.72      431.80     32.29 o 
  -3  -9   9        0.06       13.86     21.87 o 
  -2  -9   9      608.74      550.75     30.84 o 
  -1  -9   9      247.35      240.57     26.19 o 
   0  -9   9      541.12      571.54     20.38 o 
   1  -9   9      336.63      319.25     12.99 o 
   2  -9   9     5283.28     5387.86    103.88 o 
   3  -9   9       22.28       19.23     19.02 o 
   4  -9   9      351.27      372.81     18.68 o 
   5  -9   9     1249.71     1294.18     56.44 o 
   6  -9   9      564.58      532.78     25.86 o 
   7  -9   9      240.31      209.02     23.00 o 
   8  -9   9      139.12      154.87     21.62 o 
   9  -9   9        0.01       10.17     20.35 o 
  10  -9   9      219.54      212.51     73.25 o 
 -11  -8   9        1.45        5.03     19.86 o 
 -10  -8   9      166.83      156.95     29.06 o 
  -9  -8   9      269.31      300.37     21.37 o 
  -8  -8   9     3523.79     3641.62     55.05 o 
  -7  -8   9      695.91      665.11     27.22 o 
  -6  -8   9      196.71      206.48     25.80 o 
  -5  -8   9       36.90       77.31     24.51 o 
  -4  -8   9       89.86       99.00     23.08 o 
  -3  -8   9      470.41      463.68     22.18 o 
  -2  -8   9      348.14      335.47     20.71 o 
  -1  -8   9        0.91       -2.22     19.45 o 
   0  -8   9       74.96       79.97     19.13 o 
   1  -8   9       36.99       45.42     11.56 o 
   2  -8   9       26.87       37.15     14.50 o 
   3  -8   9        0.06       14.50     21.96 o 
   4  -8   9        7.92       21.24     16.91 o 
   5  -8   9        1.81       12.11     17.42 o 
   6  -8   9      205.32      206.55     22.94 o 
   7  -8   9       16.76       15.65     22.85 o 
   8  -8   9      176.28      194.82     23.52 o 
   9  -8   9      234.36      237.17     34.97 o 
  10  -8   9       25.72       28.91     24.24 o 
 -11  -7   9        0.14       16.43     21.99 o 
 -10  -7   9      386.90      398.80     32.62 o 
  -9  -7   9        0.46       -0.17     18.41 o 
  -8  -7   9       91.63      112.40     23.42 o 
  -7  -7   9      801.96      782.51     20.09 o 
  -6  -7   9      476.52      498.92     18.37 o 
  -5  -7   9      761.44      788.07     42.10 o 
  -4  -7   9     2179.91     2339.68     26.06 o 
  -3  -7   9     2372.56     2443.01     24.82 o 
  -2  -7   9       46.66       53.56     13.83 o 
  -1  -7   9      234.70      227.40     15.33 o 
   0  -7   9      766.07      816.58     17.61 o 
   1  -7   9      788.31      804.37     16.34 o 
   2  -7   9      581.04      624.78     13.97 o 
   3  -7   9        2.36       -9.45     16.46 o 
   4  -7   9       18.72       32.67     18.29 o 
   5  -7   9      535.95      512.67     40.44 o 
   6  -7   9       17.65       41.74     22.66 o 
   7  -7   9       80.61      120.18     31.24 o 
   8  -7   9      532.66      501.84     24.59 o 
   9  -7   9        6.96       -5.67     23.04 o 
  11  -7   9       27.77       38.38     15.07 o 
 -12  -6   9        4.38        1.86     38.38 o 
 -11  -6   9        3.79       -6.06     20.93 o 
 -10  -6   9      150.31      159.02     22.21 o 
  -9  -6   9        2.81       10.12     18.97 o 
  -8  -6   9        1.12       -0.92     22.46 o 
  -7  -6   9       64.68       65.75     18.34 o 
  -6  -6   9       59.11       65.64     16.81 o 
  -5  -6   9        2.04       -1.04     16.20 o 
  -4  -6   9      182.52      184.29     28.24 o 
  -3  -6   9       42.62       63.52     15.53 o 
  -2  -6   9        1.30       11.54     12.90 o 
  -1  -6   9      612.11      591.96     21.20 o 
   0  -6   9      207.24      220.25      8.60 o 
   1  -6   9      211.92      234.82      9.41 o 
   2  -6   9      270.15      289.29     11.90 o 
   3  -6   9        5.92       18.12     11.65 o 
   4  -6   9       13.04        9.91     14.24 o 
   5  -6   9       27.85       52.41     20.52 o 
   6  -6   9      141.40      138.23     31.72 o 
   7  -6   9      458.53      474.04     24.28 o 
   8  -6   9        2.23       16.44     23.32 o 
   9  -6   9        0.49      -27.28     34.63 o 
  10  -6   9       11.51       19.40     26.89 o 
  11  -6   9        5.97       13.57     20.03 o 
 -12  -5   9      110.65      143.12     21.04 o 
 -11  -5   9       45.43       38.50     14.70 o 
 -10  -5   9       20.43       21.39     17.92 o 
  -9  -5   9      280.41      324.24     20.01 o 
  -8  -5   9       28.78       25.86     18.72 o 
  -7  -5   9       12.64        7.28     17.93 o 
  -6  -5   9       30.03       31.78     15.99 o 
  -5  -5   9      116.59      123.66     13.82 o 
  -4  -5   9      891.00      955.72     38.84 o 
  -3  -5   9     1701.23     1868.80     21.04 o 
  -2  -5   9     1071.70     1177.99     42.91 o 
  -1  -5   9     4146.35     4316.23    151.16 o 
   0  -5   9     1297.79     1329.61     23.85 o 
   1  -5   9      149.85      146.82      8.61 o 
   2  -5   9     2235.11     2305.23     51.39 o 
   3  -5   9     1919.06     2003.26     43.95 o 
   4  -5   9        2.36       -1.84     13.05 o 
   5  -5   9     1810.13     1906.15     23.73 o 
   6  -5   9     1224.07     1307.81     29.41 o 
   7  -5   9       25.76       52.95     28.74 o 
   8  -5   9      443.78      412.00     34.15 o 
   9  -5   9      252.54      248.60     25.27 o 
  10  -5   9        5.21       20.36     61.73 o 
  11  -5   9        9.15       -1.72     17.29 o 
 -12  -4   9      178.35      161.55     36.08 o 
 -11  -4   9      361.89      324.24     45.35 o 
 -10  -4   9      104.16       89.73     18.47 o 
  -9  -4   9       16.52       38.56     19.19 o 
  -8  -4   9      186.04      190.87     18.77 o 
  -7  -4   9     1014.51     1029.71     19.54 o 
  -6  -4   9       40.10       43.54     17.89 o 
  -5  -4   9      347.88      333.31     14.79 o 
  -4  -4   9     1166.92     1187.77     45.23 o 
  -3  -4   9       36.65       25.40      8.08 o 
  -2  -4   9      907.44      964.29     24.30 o 
  -1  -4   9      399.94      346.26     29.75 o 
   0  -4   9      170.71      164.09      7.16 o 
   1  -4   9      419.40      432.10     10.26 o 
   2  -4   9      504.37      513.55     18.13 o 
   3  -4   9        3.84        6.28      8.93 o 
   4  -4   9      269.01      271.20     25.99 o 
   5  -4   9      198.35      224.90     19.50 o 
   6  -4   9       12.64       17.97     27.16 o 
   7  -4   9       82.36      100.89     32.08 o 
   9  -4   9        2.44        9.30     24.84 o 
  10  -4   9       40.23       36.19     22.80 o 
  11  -4   9        0.34        1.79     17.89 o 
 -12  -3   9        3.32       27.33     15.83 o 
 -11  -3   9      417.43      409.18     46.00 o 
 -10  -3   9      337.35      313.19     26.87 o 
  -9  -3   9       97.89       81.88     19.35 o 
  -8  -3   9      178.16      181.21     22.17 o 
  -7  -3   9       87.82       82.14     17.25 o 
  -6  -3   9      241.45      257.20     19.25 o 
  -5  -3   9     1073.49     1179.33     41.46 o 
  -4  -3   9      759.99      816.71     26.36 o 
  -3  -3   9      423.75      460.61     20.15 o 
  -2  -3   9        0.47        8.07      5.53 o 
  -1  -3   9     1313.86     1268.37     42.83 o 
   0  -3   9     1182.10     1114.44     25.19 o 
   1  -3   9     1177.65     1271.52     31.27 o 
   2  -3   9      469.95      559.84     17.48 o 
   3  -3   9     1988.56     2114.98     54.44 o 
   4  -3   9      302.88      282.62     16.43 o 
   5  -3   9     1259.81     1375.23     21.54 o 
   6  -3   9     2623.02     2471.27     25.97 o 
   7  -3   9     2368.40     2424.64     39.43 o 
   8  -3   9      709.10      765.42     52.37 o 
   9  -3   9      510.87      537.58     57.89 o 
  10  -3   9       73.73       69.36     33.35 o 
  11  -3   9      182.81      224.31     18.83 o 
 -12  -2   9       61.93       84.88     21.45 o 
 -11  -2   9       52.61       41.18     20.78 o 
 -10  -2   9       73.55      120.33     29.25 o 
  -9  -2   9       55.96       56.42     22.92 o 
  -8  -2   9      144.83      141.31     18.76 o 
  -7  -2   9       68.97       68.79     17.01 o 
  -6  -2   9       94.00       92.84     11.85 o 
  -5  -2   9      655.98      599.09     18.21 o 
  -4  -2   9      634.23      736.98     21.47 o 
  -3  -2   9      100.02      113.19      8.81 o 
  -2  -2   9      201.13      215.11      8.59 o 
  -1  -2   9       27.08       21.60      3.57 o 
   0  -2   9      255.62      255.00      7.68 o 
   1  -2   9       69.58       62.80      6.40 o 
   2  -2   9        0.87        1.47      6.30 o 
   3  -2   9      125.04      141.52     13.06 o 
   4  -2   9      189.52      196.18     13.25 o 
   5  -2   9       98.38       96.61     18.54 o 
   6  -2   9      605.04      622.76     22.11 o 
   7  -2   9        0.69        4.45     23.06 o 
   8  -2   9      113.54      111.76     35.35 o 
   9  -2   9        0.01       -1.58     24.92 o 
  10  -2   9        2.50       11.81     22.09 o 
  11  -2   9       50.14       84.79     18.33 o 
 -12  -1   9       10.24       18.36     17.72 o 
 -11  -1   9      221.57      234.83     33.32 o 
 -10  -1   9     1248.45     1264.80     26.19 o 
  -9  -1   9      277.50      265.77     23.79 o 
  -8  -1   9       18.25        5.38     22.49 o 
  -7  -1   9      714.43      712.03     22.05 o 
  -6  -1   9        3.58        7.95     11.01 o 
  -5  -1   9     1245.64     1271.44     35.95 o 
  -4  -1   9      812.73      934.37     27.49 o 
  -3  -1   9     1245.78     1569.31     34.05 o 
  -2  -1   9      790.69      857.80     21.53 o 
  -1  -1   9      116.41      135.46      5.21 o 
   0  -1   9       10.20       12.43      3.66 o 
   1  -1   9      324.88      366.65      9.82 o 
   2  -1   9     2510.76     2824.79    113.11 o 
   3  -1   9     1019.91      999.37     25.05 o 
   4  -1   9       26.44       51.36     12.72 o 
   5  -1   9      733.03      874.28     20.21 o 
   6  -1   9      281.98      311.83     21.35 o 
   7  -1   9     3739.79     3727.48     44.25 o 
   8  -1   9      269.72      294.98     41.60 o 
   9  -1   9      199.08      191.18     32.83 o 
  10  -1   9      204.01      242.02     22.75 o 
  11  -1   9       56.98       79.62     22.29 o 
 -12   0   9       78.42       91.24     18.38 o 
 -11   0   9        3.69      -12.27     21.61 o 
 -10   0   9      233.25      245.92     23.97 o 
  -9   0   9        0.23      -12.60     23.42 o 
  -8   0   9       91.26       93.57     23.03 o 
  -7   0   9       84.48      100.62     20.90 o 
  -6   0   9        8.25       24.50     21.49 o 
  -5   0   9      329.09      318.21     15.95 o 
  -4   0   9      157.85      125.56      8.18 o 
  -3   0   9      594.04      616.64     12.76 o 
  -2   0   9      711.15      679.18     22.35 o 
  -1   0   9       18.90       25.61      4.34 o 
   0   0   9      137.53      141.58      4.36 o 
   1   0   9      115.72      109.61      5.28 o 
   2   0   9        0.66       18.61     10.13 o 
   3   0   9        4.71        5.35     11.49 o 
   4   0   9      187.66      191.16     13.44 o 
   5   0   9       29.30       37.64     18.43 o 
   6   0   9        0.41        5.23     20.69 o 
   7   0   9       13.65       24.49     24.60 o 
   8   0   9       11.34       24.40     24.40 o 
   9   0   9       14.82       24.37     24.56 o 
  10   0   9       29.06       22.74     21.79 o 
  11   0   9       42.84       45.06     18.58 o 
 -12   1   9      135.51      125.27     26.52 o 
 -11   1   9      257.93      272.38     22.50 o 
 -10   1   9       10.76        4.69     23.44 o 
  -9   1   9        3.12      -20.17     23.69 o 
  -8   1   9      177.13      160.77     23.40 o 
  -7   1   9        6.33       18.89     24.99 o 
  -6   1   9       63.61       60.59     22.06 o 
  -5   1   9        0.31        8.80     14.97 o 
  -4   1   9     2380.18     2563.25     79.60 o 
  -3   1   9      123.76      158.33      6.12 o 
  -2   1   9       60.02       67.07      4.12 o 
  -1   1   9    11422.58    12412.70    179.62 o 
   0   1   9     8857.56     9092.35    131.44 o 
   1   1   9       30.17       29.12      4.99 o 
   2   1   9      176.41      206.47     10.72 o 
   3   1   9       68.11       83.87     11.76 o 
   4   1   9      144.49      136.18     16.56 o 
   5   1   9       27.02       25.04     18.25 o 
   6   1   9     2552.82     2638.65    115.57 o 
   7   1   9      403.55      437.42     32.56 o 
   8   1   9      721.72      767.05     40.65 o 
   9   1   9      345.18      361.46     25.06 o 
  10   1   9       18.27       44.76     21.04 o 
  11   1   9       13.29        9.65     17.50 o 
 -12   2   9      195.18      198.68     30.14 o 
 -11   2   9      182.07      210.63     22.46 o 
 -10   2   9        2.37        4.72     39.26 o 
  -9   2   9        1.99       -5.57     23.97 o 
  -8   2   9        8.07       -1.97     23.38 o 
  -7   2   9        5.06        9.76     25.21 o 
  -6   2   9        4.23       30.31     22.25 o 
  -5   2   9     1368.83     1338.54     56.98 o 
  -4   2   9     2159.56     2212.58     88.96 o 
  -3   2   9        0.01        3.44     12.05 o 
  -2   2   9       18.47       21.17      4.44 o 
  -1   2   9       38.23       46.85      4.35 o 
   0   2   9     1198.41     1165.97     15.24 o 
   1   2   9        0.38       -0.85      5.83 o 
   2   2   9        4.81        7.25      6.75 o 
   3   2   9        0.48        7.17      7.42 o 
   4   2   9      105.20      115.21     20.21 o 
   5   2   9       18.22       46.94     20.31 o 
   6   2   9      152.20      149.16     22.99 o 
   7   2   9        0.03        6.06     24.19 o 
   8   2   9       34.58       26.62     24.67 o 
   9   2   9       18.83       37.55     23.49 o 
  10   2   9       25.42       27.56     21.70 o 
  11   2   9       26.88       24.15     16.71 o 
 -12   3   9      193.66      194.87     19.00 o 
 -11   3   9       69.37       95.27     22.15 o 
 -10   3   9       45.50       39.40     29.96 o 
  -9   3   9      192.28      222.00     24.59 o 
  -8   3   9       42.11       60.20     28.16 o 
  -7   3   9        8.54       21.85     25.90 o 
  -6   3   9      144.81      154.21     23.49 o 
  -5   3   9     3980.92     4138.88    101.33 o 
  -4   3   9     2808.25     2784.61     60.74 o 
  -3   3   9      285.63      327.53     15.96 o 
  -2   3   9      109.57      134.39      6.83 o 
  -1   3   9      199.10      188.94      7.09 o 
   0   3   9      789.22      664.52     16.99 o 
   1   3   9     2038.91     2141.82     55.22 o 
   2   3   9      107.22      103.30      7.50 o 
   3   3   9      237.31      274.06      9.78 o 
   4   3   9      114.92      106.34     10.68 o 
   5   3   9     1038.52      975.36     30.23 o 
   6   3   9     5200.67     5168.47    150.13 o 
   7   3   9     1995.85     2188.24     72.37 o 
   8   3   9     2511.31     2427.53    159.40 o 
   9   3   9      360.19      293.15     34.81 o 
  10   3   9      187.89      212.41     21.37 o 
  11   3   9      667.76      634.91     18.19 o 
 -12   4   9       54.20       65.40     18.38 o 
 -11   4   9       10.94       15.05     21.67 o 
 -10   4   9      586.10      602.06     25.92 o 
  -9   4   9      334.82      342.25     25.11 o 
  -8   4   9       78.93       72.98     28.52 o 
  -7   4   9     1713.59     1781.05     56.97 o 
  -6   4   9      329.54      341.18     24.35 o 
  -5   4   9       65.87       65.24     21.48 o 
  -4   4   9        0.99       12.89     13.31 o 
  -3   4   9     1318.99     1402.91     51.75 o 
  -2   4   9      400.58      357.77      8.45 o 
  -1   4   9      197.71      195.43     11.46 o 
   0   4   9      937.22      911.88     31.52 o 
   1   4   9       19.74       26.44      9.38 o 
   2   4   9       17.98       30.95      8.85 o 
   3   4   9      329.03      317.21     14.72 o 
   4   4   9       19.07       23.39     11.52 o 
   5   4   9        5.87        6.70     19.51 o 
   6   4   9      457.71      439.45     24.43 o 
   7   4   9       42.75       59.04     23.87 o 
   8   4   9        3.73        5.74     24.21 o 
   9   4   9      146.93      162.00     23.31 o 
  10   4   9       89.47       86.58     19.52 o 
  11   4   9      325.95      304.63     24.85 o 
 -12   5   9      139.12      159.28     18.01 o 
 -11   5   9      359.36      404.07     26.26 o 
 -10   5   9      619.24      692.22     25.67 o 
  -9   5   9     1338.85     1450.13     46.69 o 
  -8   5   9      440.57      477.89     29.97 o 
  -7   5   9     1808.40     1779.53     31.03 o 
  -6   5   9      291.44      262.34     25.87 o 
  -5   5   9     6956.49     7030.18     87.25 o 
  -4   5   9      644.42      612.21     22.86 o 
  -3   5   9     2004.64     2126.45     68.58 o 
  -2   5   9       26.58       39.24     11.34 o 
  -1   5   9      220.46      199.33     13.45 o 
   0   5   9      560.20      631.73     17.55 o 
   1   5   9     1009.03     1060.79     24.72 o 
   2   5   9     1400.14     1532.77     31.85 o 
   3   5   9      114.89      124.41     11.17 o 
   4   5   9        0.84        3.47     15.34 o 
   5   5   9        1.43       -0.14     20.09 o 
   6   5   9        4.33       11.18     21.74 o 
   7   5   9      144.13      152.86     36.53 o 
   8   5   9     1251.76     1245.76     59.11 o 
   9   5   9        9.81        6.85     21.69 o 
  10   5   9      672.05      641.60     63.38 o 
 -12   6   9      122.68      146.85     17.09 o 
 -11   6   9       30.43       38.11     20.67 o 
 -10   6   9      907.45     1026.68     26.64 o 
  -9   6   9      939.23      974.48     31.93 o 
  -8   6   9      717.57      723.32     38.10 o 
  -7   6   9       87.94       93.67     29.12 o 
  -6   6   9     1269.92     1285.61     28.72 o 
  -5   6   9     1216.22     1289.21     35.90 o 
  -4   6   9      663.58      666.93     22.60 o 
  -3   6   9      114.75      106.75     10.98 o 
  -2   6   9       20.28       23.97     10.47 o 
  -1   6   9      360.02      351.49     13.71 o 
   0   6   9        9.03       14.56     13.38 o 
   1   6   9      133.95      114.88     12.93 o 
   2   6   9       98.90       92.83     18.35 o 
   3   6   9        2.37        4.35     19.51 o 
   4   6   9      147.76      154.11     21.77 o 
   5   6   9        1.17       -6.59     17.84 o 
   6   6   9        0.78       -9.28     18.92 o 
   7   6   9        0.89       10.96     19.14 o 
   8   6   9      252.55      201.88     33.18 o 
   9   6   9        0.60       15.82     20.12 o 
  10   6   9      242.79      196.76     19.66 o 
 -12   7   9       84.30       75.99     15.42 o 
 -11   7   9      410.11      509.11     21.59 o 
 -10   7   9       75.05      111.05     23.16 o 
  -9   7   9      133.46      168.54     40.30 o 
  -8   7   9       22.11       35.44     28.70 o 
  -7   7   9       79.54       82.25     28.74 o 
  -6   7   9     1381.11     1466.74     30.85 o 
  -5   7   9       52.92       74.10     33.51 o 
  -4   7   9     5050.63     5094.27     46.25 o 
  -3   7   9     2185.92     2042.77     33.75 o 
  -2   7   9      734.48      723.36     32.89 o 
  -1   7   9      479.33      501.95     20.34 o 
   0   7   9     1889.50     1934.08     22.90 o 
   1   7   9      298.64      354.87     20.18 o 
   2   7   9      331.95      321.82     20.76 o 
   3   7   9      403.07      381.26     22.20 o 
   4   7   9       59.52       86.99     22.93 o 
   5   7   9     1482.98     1537.49     28.07 o 
   6   7   9      755.31      746.21     34.71 o 
   7   7   9        3.21       26.80     21.17 o 
   8   7   9       13.71       20.54     16.68 o 
   9   7   9       36.75       43.27     23.67 o 
  10   7   9      678.27      787.35     23.10 o 
 -11   8   9      171.12      168.34     18.94 o 
 -10   8   9        1.43       15.74     21.82 o 
  -9   8   9      484.25      550.06     29.96 o 
  -8   8   9      341.55      309.07     29.73 o 
  -7   8   9      166.23      153.01     28.76 o 
  -6   8   9      153.28      119.50     28.14 o 
  -5   8   9       13.77       22.04     26.47 o 
  -4   8   9        1.25       18.43     18.16 o 
  -3   8   9      163.44      160.62     16.31 o 
  -2   8   9       50.81       31.53     33.29 o 
  -1   8   9        4.22       -8.35     20.61 o 
   0   8   9      113.29      114.11     30.72 o 
   1   8   9      184.87      244.70     22.01 o 
   2   8   9       15.89        9.34     21.84 o 
   3   8   9      185.23      214.11     23.54 o 
   4   8   9        3.27        2.08     24.20 o 
   5   8   9        0.13       15.90     24.90 o 
   6   8   9       50.86       53.64     24.26 o 
   7   8   9      109.59      113.55     23.33 o 
   8   8   9       23.78       10.75     15.48 o 
   9   8   9       17.13       14.31     16.32 o 
 -11   9   9        0.17       13.93     16.70 o 
 -10   9   9        0.12       17.28     25.49 o 
  -9   9   9       14.83       35.44     27.41 o 
  -8   9   9       41.13       87.76     29.21 o 
  -7   9   9       56.19       60.34     28.96 o 
  -6   9   9      788.73      803.29     31.09 o 
  -5   9   9      316.77      309.84     27.50 o 
  -4   9   9      261.20      245.03     18.03 o 
  -3   9   9        3.64       11.68     21.46 o 
  -2   9   9      620.45      582.75     23.22 o 
   0   9   9      874.31      886.47     36.54 o 
   1   9   9      209.32      179.56     34.18 o 
   2   9   9       32.97       48.60     30.19 o 
   3   9   9       19.77       -8.00     24.56 o 
   4   9   9     2041.85     2168.82     29.99 o 
   5   9   9     1544.80     1568.75     62.14 o 
   6   9   9      941.72      933.82     56.99 o 
   7   9   9        4.17       18.06     21.55 o 
   8   9   9      112.58      162.15     55.12 o 
   9   9   9        4.77       12.96     21.11 o 
 -11  10   9       14.31       26.48     20.85 o 
 -10  10   9       54.46       77.31     18.84 o 
  -9  10   9       36.33       47.48     35.33 o 
  -8  10   9       30.53       25.84     27.61 o 
  -7  10   9      120.57      101.03     38.79 o 
  -6  10   9        0.51       14.52     28.43 o 
  -5  10   9      119.06       94.56     28.18 o 
  -4  10   9      129.28      128.49     19.09 o 
  -3  10   9      122.69      122.30     27.52 o 
  -2  10   9        7.97       15.81     23.38 o 
  -1  10   9       25.45       26.10     38.80 o 
   0  10   9        0.22       11.27     24.43 o 
   1  10   9        0.24       20.77     36.54 o 
   2  10   9      422.74      459.66     26.61 o 
   3  10   9        0.61       10.10     31.69 o 
   4  10   9      124.65      137.57     25.84 o 
   5  10   9        2.13       -1.88     24.86 o 
   6  10   9        0.79        5.88     22.72 o 
   7  10   9      152.76      148.45     20.85 o 
   8  10   9      138.67      122.81     24.90 o 
 -10  11   9        0.03        7.12     16.32 o 
  -9  11   9       17.76       23.76     23.55 o 
  -8  11   9       14.41       16.46     25.28 o 
  -7  11   9       32.75       62.27     36.56 o 
  -6  11   9      219.41      161.63     37.76 o 
  -5  11   9      970.52      865.30     34.65 o 
  -4  11   9      224.15      218.52     23.68 o 
  -3  11   9      270.89      289.54     23.96 o 
  -2  11   9        3.06       17.47     24.06 o 
  -1  11   9      817.69      843.76     59.43 o 
   0  11   9      365.21      380.62     38.58 o 
   1  11   9       22.19       34.17     25.41 o 
   2  11   9      105.42      130.80     26.23 o 
   3  11   9      129.01      136.51     26.67 o 
   4  11   9     1300.56     1411.63     29.18 o 
   5  11   9     1997.20     2247.09     42.99 o 
   6  11   9     1563.72     1567.19     57.15 o 
   7  11   9       14.38        0.56     18.76 o 
   8  11   9        0.53       14.52     20.70 o 
  -9  12   9      146.04      139.35     20.87 o 
  -8  12   9       15.24       11.83     23.40 o 
  -7  12   9       85.93       85.43     26.06 o 
  -6  12   9        0.17       34.96     35.95 o 
  -5  12   9        3.39       -6.16     21.72 o 
  -4  12   9        1.55        9.08     23.24 o 
  -3  12   9        4.45       11.02     27.47 o 
  -2  12   9        0.76       -2.72     24.66 o 
  -1  12   9       14.93       34.73     24.95 o 
   0  12   9        6.77       16.04     29.45 o 
   1  12   9        2.68       18.24     25.97 o 
   2  12   9        1.83        4.72     25.89 o 
   3  12   9       67.03       68.73     26.12 o 
   4  12   9        0.27       21.80     25.64 o 
   5  12   9       20.43       22.89     22.91 o 
   6  12   9        5.06       -1.49     20.15 o 
   7  12   9       21.09       30.51     22.03 o 
  -9  13   9        3.01       -2.52     14.34 o 
  -8  13   9        5.73        9.89     26.83 o 
  -7  13   9       53.41       32.98     30.34 o 
  -6  13   9        0.98        1.03     23.82 o 
  -5  13   9      202.65      146.97     36.00 o 
  -4  13   9       64.95       39.42     32.59 o 
  -3  13   9      390.10      448.79     27.99 o 
  -2  13   9       37.86       75.10     23.91 o 
  -1  13   9       80.20       77.46     25.39 o 
   0  13   9       48.91       34.94     39.76 o 
   1  13   9       21.01       24.05     25.39 o 
   2  13   9        0.68       26.64     36.77 o 
   3  13   9      535.77      602.18     38.17 o 
   4  13   9      482.26      482.80     35.06 o 
   5  13   9      251.15      212.16     20.79 o 
   6  13   9       15.61        8.59     22.69 o 
  -8  14   9        7.99      -24.87     24.87 o 
  -7  14   9        2.23        7.59     24.91 o 
  -6  14   9      156.35      181.67     34.41 o 
  -5  14   9      189.03      188.04     20.13 o 
  -4  14   9        0.03       42.96     21.16 o 
  -3  14   9      108.53      105.03     22.52 o 
  -2  14   9      101.55       94.77     27.07 o 
  -1  14   9      736.13      762.06     25.62 o 
   0  14   9       58.32       64.36     39.28 o 
   1  14   9       29.87       37.87     38.47 o 
   2  14   9       24.42       15.95     71.55 o 
   3  14   9       57.63       58.44     21.96 o 
   4  14   9       83.95       75.70     20.26 o 
   5  14   9        0.02       12.62     17.71 o 
  -7  15   9      138.01      140.79     24.36 o 
  -6  15   9        4.40       30.78     28.42 o 
  -5  15   9        0.20        8.33     16.85 o 
  -4  15   9       44.81       33.01     18.73 o 
  -3  15   9       11.81       13.56     20.04 o 
  -2  15   9        0.03       -0.22     21.44 o 
  -1  15   9       33.43       48.53     21.47 o 
   0  15   9      712.68      745.44     26.74 o 
   1  15   9      621.08      653.76     37.42 o 
   2  15   9       89.80      124.65     21.47 o 
   3  15   9        0.03       -2.57     19.48 o 
   4  15   9      152.35      123.64     18.03 o 
  -5  16   9       25.09       17.06     14.60 o 
  -4  16   9       12.03       19.55     15.69 o 
  -3  16   9        3.14       -8.65     17.32 o 
  -2  16   9        6.60       -3.38     18.63 o 
  -1  16   9       73.07       80.34     19.53 o 
   0  16   9       87.62       97.43     19.55 o 
   1  16   9       60.44       79.16     30.03 o 
   2  16   9       23.02       29.53     17.65 o 
  -3  17   9       90.51       89.54     14.56 o 
  -2  17   9      124.25      130.01     15.76 o 
  -1  17   9       98.77      104.59     16.14 o 
   0  17   9        3.46        7.03     21.88 o 
   0 -18  10        6.50       29.83     42.56 o 
  -3 -17  10        3.50       -7.05     13.56 o 
  -1 -17  10       24.39       17.24     14.32 o 
   0 -17  10       21.64       24.11     14.46 o 
   1 -17  10        6.94       -1.80     18.11 o 
   2 -17  10       26.95       26.53     26.60 o 
   3 -17  10        1.18        0.42     25.29 o 
   4 -17  10        5.43        9.93     23.06 o 
  -5 -16  10       52.97       35.66     21.28 o 
  -4 -16  10        1.08        0.21     20.90 o 
  -3 -16  10      302.99      326.65     17.76 o 
  -2 -16  10       40.56       47.07     17.69 o 
  -1 -16  10       25.09       25.36     21.89 o 
   0 -16  10        6.12       15.37     24.23 o 
   1 -16  10       24.81       36.20     17.52 o 
   2 -16  10        0.98       11.67     16.11 o 
   3 -16  10      216.63      184.81     30.82 o 
   4 -16  10       52.11       59.64     22.57 o 
   5 -16  10       67.85       61.35     15.15 o 
  -6 -15  10       80.40       72.79     18.57 o 
  -5 -15  10       18.05        3.81     16.59 o 
  -4 -15  10       61.25       64.09     25.23 o 
  -3 -15  10        5.06        9.40     27.01 o 
  -2 -15  10      296.11      264.32     29.60 o 
  -1 -15  10       34.42       38.52     20.31 o 
   0 -15  10      145.47      158.51     20.64 o 
   1 -15  10       26.42       19.67     20.05 o 
   2 -15  10       71.65       48.42     19.60 o 
   3 -15  10       23.34       21.84     17.00 o 
   4 -15  10       72.06       66.77     13.61 o 
   5 -15  10       44.25       46.69     17.41 o 
   6 -15  10       74.62       83.00     32.36 o 
  -7 -14  10        0.04       -1.59     24.77 o 
  -6 -14  10       24.72       37.03     17.03 o 
  -5 -14  10       35.69       34.89     19.26 o 
  -4 -14  10      540.96      509.64     29.23 o 
  -3 -14  10       16.07      -15.20     59.32 o 
  -2 -14  10      956.18      810.77     34.00 o 
  -1 -14  10      355.61      301.67     32.95 o 
   0 -14  10      616.45      617.28     23.69 o 
   1 -14  10      721.62      694.26     23.52 o 
   2 -14  10       36.59       45.38     21.25 o 
   3 -14  10      662.93      593.04     20.80 o 
   4 -14  10       56.26       43.30     15.66 o 
   5 -14  10        1.26       -2.50     14.55 o 
   6 -14  10      301.26      286.28     39.50 o 
   7 -14  10      135.22       95.35     15.77 o 
  -8 -13  10        5.43       48.25     50.48 o 
  -7 -13  10        5.22        4.31     16.43 o 
  -6 -13  10       27.91       34.62     19.49 o 
  -5 -13  10       13.46        8.78     21.39 o 
  -4 -13  10      243.30      224.23     30.44 o 
  -3 -13  10       25.66       32.27     22.64 o 
  -2 -13  10        0.00        1.42     23.11 o 
  -1 -13  10      214.49      203.28     25.06 o 
   0 -13  10      379.58      378.17     32.31 o 
   1 -13  10      245.52      247.51     23.04 o 
   2 -13  10       16.68       17.72     60.13 o 
   3 -13  10      191.50      175.26     18.19 o 
   4 -13  10       45.66       53.24     21.21 o 
   5 -13  10      107.01       89.77     16.70 o 
   6 -13  10      208.03      169.34     15.20 o 
   7 -13  10       10.67        1.67     12.42 o 
   8 -13  10        0.31       12.97     21.40 o 
  -9 -12  10       41.87       47.55     23.94 o 
  -8 -12  10       10.58       11.74     15.28 o 
  -7 -12  10      357.39      348.40     39.29 o 
  -6 -12  10        7.50        8.77     21.30 o 
  -5 -12  10      148.76      155.89     22.89 o 
  -4 -12  10        0.47        6.49     23.08 o 
  -3 -12  10       84.65       90.67     22.82 o 
  -2 -12  10        2.43        3.69     22.68 o 
  -1 -12  10        3.27       12.58     22.81 o 
   0 -12  10        1.53      -19.29     27.96 o 
   1 -12  10     1414.03     1363.77     25.88 o 
   2 -12  10       69.47       54.81     18.02 o 
   3 -12  10      902.31      847.05     22.00 o 
   4 -12  10      432.48      454.51     19.28 o 
   5 -12  10       21.37       23.96     17.65 o 
   6 -12  10      143.97      149.33     19.95 o 
   7 -12  10      375.33      356.79     48.39 o 
   8 -12  10      113.49       80.16     25.38 o 
  -9 -11  10      292.42      249.25     66.06 o 
  -8 -11  10      272.13      240.36     50.83 o 
  -7 -11  10      284.68      355.55     23.38 o 
  -6 -11  10       56.10       86.38     24.48 o 
  -5 -11  10       29.08       31.71     33.77 o 
  -4 -11  10        0.60        4.62     24.64 o 
  -3 -11  10        1.42       11.39     34.24 o 
  -2 -11  10       26.36       17.80     22.84 o 
  -1 -11  10       68.42       53.65     23.04 o 
   0 -11  10       38.61       38.51     22.91 o 
   1 -11  10      168.22      136.34     22.99 o 
   2 -11  10      145.08      132.04     18.61 o 
   3 -11  10        1.72        5.03     21.60 o 
   4 -11  10       66.20       76.05     18.57 o 
   5 -11  10        1.45       11.14     20.43 o 
   6 -11  10       26.73       28.00     17.49 o 
   7 -11  10      114.64      122.07     19.66 o 
   8 -11  10      263.84      228.65     56.35 o 
   9 -11  10       30.73       19.43     48.59 o 
  -9 -10  10       83.25       74.86     18.43 o 
  -8 -10  10      883.08     1086.97    106.50 o 
  -7 -10  10       19.41       10.66     24.02 o 
  -6 -10  10       59.64       70.32     24.90 o 
  -5 -10  10      278.97      276.61     35.24 o 
  -4 -10  10      206.64      211.09     35.38 o 
  -3 -10  10       82.17       71.54     34.76 o 
  -2 -10  10      147.65      181.85     30.25 o 
  -1 -10  10      339.92      335.55     22.45 o 
   0 -10  10      313.89      343.38     27.24 o 
   1 -10  10      280.65      260.53     21.81 o 
   2 -10  10       18.15       27.98     17.70 o 
   3 -10  10     3426.04     3525.42     44.46 o 
   4 -10  10      471.29      490.32     19.16 o 
   5 -10  10      160.06      162.74     18.49 o 
   6 -10  10      406.22      382.99     40.99 o 
   7 -10  10      744.05      810.40     49.93 o 
   8 -10  10      652.05      705.22     59.98 o 
   9 -10  10      502.52      414.80    148.47 o 
 -10  -9  10        2.81        7.54     12.11 o 
  -9  -9  10       91.87       84.29     15.19 o 
  -8  -9  10        6.65        9.79     22.93 o 
  -7  -9  10        3.09       10.33     24.54 o 
  -6  -9  10     2795.66     2922.04     56.88 o 
  -5  -9  10     2826.63     2925.29     80.10 o 
  -4  -9  10      934.34      921.71     36.94 o 
  -3  -9  10        0.32       26.60     32.59 o 
  -2  -9  10       33.90       30.66     22.64 o 
  -1  -9  10      284.24      272.12     22.71 o 
   0  -9  10       10.54       16.50     20.80 o 
   1  -9  10       17.72       19.10     20.43 o 
   2  -9  10       52.72       50.52     16.37 o 
   3  -9  10       82.32       61.12     17.16 o 
   4  -9  10      244.02      239.09     18.26 o 
   5  -9  10       54.74       60.67     18.13 o 
   6  -9  10      264.70      267.02     23.06 o 
   7  -9  10       15.46       29.14     22.68 o 
   8  -9  10      493.18      502.69     47.03 o 
   9  -9  10      151.26      120.03     24.99 o 
  10  -9  10        1.58        8.64     15.38 o 
 -11  -8  10       29.56       39.91     20.28 o 
 -10  -8  10       69.68       47.61     13.68 o 
  -9  -8  10     1765.21     1865.99     23.81 o 
  -8  -8  10       58.45       58.67     18.31 o 
  -7  -8  10      746.62      873.42     40.09 o 
  -6  -8  10     2964.13     3163.26     95.04 o 
  -5  -8  10     5365.38     5473.90     51.44 o 
  -4  -8  10     2075.41     2137.98     40.47 o 
  -3  -8  10      386.88      417.26     23.75 o 
  -2  -8  10     1764.39     1653.53     36.33 o 
  -1  -8  10      788.04      719.09     21.75 o 
   0  -8  10        8.42       13.26     20.19 o 
   1  -8  10     1082.23     1051.86     15.93 o 
   2  -8  10     2357.74     2576.37     86.30 o 
   3  -8  10       10.75       16.89     16.48 o 
   4  -8  10      384.52      373.36     20.09 o 
   5  -8  10      637.57      561.42     48.81 o 
   6  -8  10       94.59      105.74     28.63 o 
   7  -8  10      613.77      597.16     33.37 o 
   8  -8  10      885.34      829.65     51.00 o 
   9  -8  10      627.34      505.59     31.52 o 
  10  -8  10      117.71      123.50     22.83 o 
 -11  -7  10        3.61       -0.40     13.47 o 
 -10  -7  10       37.22       28.46     15.02 o 
  -9  -7  10        4.33       17.99     20.61 o 
  -8  -7  10      228.67      278.15     19.79 o 
  -7  -7  10      493.28      511.54     24.28 o 
  -6  -7  10      359.18      395.83     26.48 o 
  -5  -7  10     2369.08     2297.80    104.79 o 
  -4  -7  10     3786.19     3846.81     76.64 o 
  -3  -7  10      244.53      196.57     21.31 o 
  -2  -7  10       16.74       12.45     20.22 o 
  -1  -7  10        1.46       -1.86     19.02 o 
   0  -7  10       27.80       38.81     18.86 o 
   1  -7  10      609.26      604.29     12.32 o 
   2  -7  10      164.62      158.61     14.26 o 
   3  -7  10       15.66       25.58     15.10 o 
   4  -7  10        0.73        2.18     16.17 o 
   5  -7  10       41.28       29.45     22.32 o 
   6  -7  10       73.35       91.54     32.23 o 
   7  -7  10       31.63       38.65     31.95 o 
   8  -7  10        0.11       11.02     22.85 o 
   9  -7  10      100.58       68.29     31.33 o 
  10  -7  10       21.73       10.51     18.78 o 
 -11  -6  10        0.06        1.93     19.28 o 
 -10  -6  10      643.45      675.11     45.49 o 
  -9  -6  10       13.84       12.68     17.96 o 
  -8  -6  10      145.15      146.89     27.96 o 
  -7  -6  10        1.69       12.76     17.83 o 
  -6  -6  10       20.00       27.85     16.81 o 
  -5  -6  10      279.94      315.35     32.97 o 
  -4  -6  10       16.86        8.40     20.90 o 
  -3  -6  10      478.22      549.34     20.84 o 
  -2  -6  10     1548.27     1446.64     22.13 o 
  -1  -6  10      276.25      305.52     19.54 o 
   0  -6  10      144.87      153.80     15.12 o 
   1  -6  10      596.15      685.28     12.87 o 
   2  -6  10      313.55      304.33     12.82 o 
   3  -6  10        7.13        3.83     13.85 o 
   4  -6  10      169.11      155.50     20.57 o 
   5  -6  10        6.07        0.25     21.81 o 
   6  -6  10      974.36      953.87     25.48 o 
   7  -6  10       64.63      107.12     23.58 o 
   8  -6  10      512.99      557.97     24.82 o 
   9  -6  10       19.29        3.92     23.32 o 
  10  -6  10      280.95      249.43     29.11 o 
 -12  -5  10       27.98       36.01     18.00 o 
 -11  -5  10       40.03       57.18     14.48 o 
 -10  -5  10      436.75      434.85     29.42 o 
  -9  -5  10      111.52       97.14     21.89 o 
  -8  -5  10       13.10        1.61     18.46 o 
  -7  -5  10      161.69      178.40     18.04 o 
  -6  -5  10       53.84       61.51     21.18 o 
  -5  -5  10      572.18      533.97     30.00 o 
  -4  -5  10       95.32       95.67     26.16 o 
  -3  -5  10      152.24      183.93     22.79 o 
  -2  -5  10      176.77      181.45     14.69 o 
  -1  -5  10      186.72      183.43     14.45 o 
   0  -5  10       16.55       13.95      9.43 o 
   1  -5  10       61.47       58.90     10.13 o 
   2  -5  10      139.65      149.49     11.89 o 
   3  -5  10       21.61       33.93     14.58 o 
   4  -5  10      131.56      139.25     19.54 o 
   5  -5  10       60.50       59.52     21.35 o 
   6  -5  10        1.20       13.96     23.01 o 
   7  -5  10       59.96       48.76     32.15 o 
   8  -5  10       52.73       51.33     23.85 o 
   9  -5  10        2.01       -8.21     23.96 o 
  10  -5  10        9.82        1.69     30.09 o 
  11  -5  10       10.05        4.67     15.82 o 
 -12  -4  10       11.26        8.33     19.89 o 
 -11  -4  10       84.15       73.09     18.40 o 
 -10  -4  10      329.64      316.47     32.08 o 
  -9  -4  10        4.59       19.71     18.75 o 
  -8  -4  10       11.88       29.91     18.65 o 
  -7  -4  10      183.10      204.85     17.87 o 
  -6  -4  10       97.83       99.85     17.92 o 
  -5  -4  10      426.83      411.33     20.59 o 
  -4  -4  10      332.94      330.85     16.31 o 
  -3  -4  10       88.53       92.29     12.68 o 
  -2  -4  10      258.32      246.87     16.81 o 
  -1  -4  10      267.71      261.71     14.85 o 
   0  -4  10      221.05      216.67      9.76 o 
   1  -4  10        5.81       -2.00      8.26 o 
   2  -4  10       58.11       76.68     11.44 o 
   3  -4  10      348.17      375.73     15.84 o 
   4  -4  10       50.77       29.11     18.26 o 
   5  -4  10       45.93       44.08     20.64 o 
   6  -4  10     4812.34     4849.59     45.14 o 
   7  -4  10        0.55      -13.33     34.65 o 
   8  -4  10      734.13      707.25     45.02 o 
   9  -4  10       11.51       18.73     24.44 o 
  10  -4  10      755.77      752.18     84.13 o 
  11  -4  10        0.66        6.08     16.26 o 
 -12  -3  10        5.59        7.92     15.04 o 
 -11  -3  10        3.06       18.73     19.23 o 
 -10  -3  10        7.69       30.96     22.28 o 
  -9  -3  10       16.47       17.59     22.59 o 
  -8  -3  10       36.46       44.32     18.30 o 
  -7  -3  10       23.96       32.93     19.26 o 
  -6  -3  10       54.99       51.91     15.15 o 
  -5  -3  10      227.57      223.36     17.82 o 
  -4  -3  10        3.80        3.82     10.94 o 
  -3  -3  10       11.53       21.66      8.21 o 
  -2  -3  10        6.26       10.68     13.10 o 
  -1  -3  10      527.71      536.96     32.33 o 
   0  -3  10       75.08       95.91      7.14 o 
   1  -3  10        2.46        7.65      7.81 o 
   2  -3  10       17.66       22.30      8.96 o 
   3  -3  10        5.41       17.68     13.20 o 
   4  -3  10        9.36        9.90     17.74 o 
   5  -3  10      573.55      587.42     21.37 o 
   6  -3  10        1.49       -8.91     29.98 o 
   7  -3  10       36.12       29.78     23.59 o 
   8  -3  10      109.02      118.25     28.32 o 
   9  -3  10       29.22       40.56     36.19 o 
  10  -3  10        0.55        3.86     21.57 o 
  11  -3  10       11.03        6.91     16.96 o 
 -12  -2  10      125.17      106.87     16.02 o 
 -11  -2  10      360.46      385.09     53.14 o 
 -10  -2  10      214.36      284.65     29.14 o 
  -9  -2  10       20.62        3.70     26.70 o 
  -8  -2  10      105.62      132.34     22.75 o 
  -7  -2  10        9.91       12.94     16.92 o 
  -6  -2  10       44.21       38.18     14.99 o 
  -5  -2  10      988.43     1098.56     26.27 o 
  -4  -2  10      303.47      357.13     11.14 o 
  -3  -2  10      937.51      987.52     65.59 o 
  -2  -2  10     1463.56     1539.19     55.37 o 
  -1  -2  10     1405.11     1572.06     59.61 o 
   0  -2  10      143.14      147.36      6.51 o 
   1  -2  10     1260.19     1354.28     40.88 o 
   2  -2  10     3074.18     3414.64     97.31 o 
   3  -2  10       96.20      130.45     11.44 o 
   4  -2  10      362.28      374.01     18.31 o 
   5  -2  10        2.41       28.09     24.67 o 
   6  -2  10      828.38      872.87     29.62 o 
   7  -2  10       41.39       54.70     23.44 o 
   8  -2  10       58.08       67.44     25.36 o 
   9  -2  10        1.25        1.06     24.41 o 
  10  -2  10      104.61      117.62     21.49 o 
  11  -2  10       41.90       50.36     20.04 o 
 -12  -1  10       14.53       11.56     16.59 o 
 -11  -1  10        9.80       46.53     20.90 o 
 -10  -1  10      284.26      312.66     23.43 o 
  -9  -1  10      170.85      208.28     23.65 o 
  -8  -1  10        4.88       -4.70     22.51 o 
  -7  -1  10       12.98       19.31     21.01 o 
  -6  -1  10        0.47       -5.48     18.43 o 
  -5  -1  10      259.61      285.92     11.76 o 
  -4  -1  10        3.29        7.85      9.34 o 
  -3  -1  10        0.07       -0.03      9.82 o 
  -2  -1  10       52.42       59.97      7.99 o 
  -1  -1  10      490.44      452.24     27.25 o 
   0  -1  10       99.09      103.29      6.68 o 
   1  -1  10      115.45      123.09      6.81 o 
   2  -1  10        0.50        9.61      9.70 o 
   3  -1  10        9.53        8.04     11.06 o 
   4  -1  10       75.45       84.79     17.67 o 
   5  -1  10       43.90       53.59     19.75 o 
   6  -1  10       76.71       88.33     21.57 o 
   7  -1  10      228.79      228.78     25.26 o 
   8  -1  10       16.17       25.36     25.11 o 
   9  -1  10        0.01       20.24     33.06 o 
  10  -1  10       22.82       40.30     21.26 o 
  11  -1  10       51.23       59.58     17.38 o 
 -12   0  10       50.07       63.79     17.45 o 
 -11   0  10       13.88       25.07     20.78 o 
 -10   0  10        2.38       23.54     23.00 o 
  -9   0  10      261.80      274.10     36.74 o 
  -8   0  10        9.04        6.85     22.82 o 
  -7   0  10      156.40      191.39     21.52 o 
  -6   0  10      152.67      138.51     22.72 o 
  -5   0  10       34.91       32.04     19.75 o 
  -4   0  10       22.64       56.91     13.88 o 
  -3   0  10      802.96      799.93     19.85 o 
  -2   0  10      113.70      101.22      7.14 o 
  -1   0  10       80.79      140.82      4.93 o 
   0   0  10      339.92      287.81      9.40 o 
   1   0  10      336.60      367.63      9.85 o 
   2   0  10      337.78      364.63     10.28 o 
   3   0  10       44.73       48.04     12.66 o 
   4   0  10       26.27       10.46     22.84 o 
   5   0  10      445.41      405.12     21.75 o 
   6   0  10     3341.80     3441.90     80.56 o 
   7   0  10      662.66      736.81     42.86 o 
   8   0  10      339.86      347.88     35.67 o 
   9   0  10       12.41        4.68     24.05 o 
  10   0  10      627.12      742.53     63.70 o 
  11   0  10      552.99      622.94     34.44 o 
 -12   1  10       78.04       95.54     17.89 o 
 -11   1  10       27.63       51.06     21.13 o 
 -10   1  10      190.37      209.21     23.88 o 
  -9   1  10       40.24       53.51     27.51 o 
  -8   1  10        1.69       21.96     22.91 o 
  -7   1  10      165.16      171.22     25.67 o 
  -6   1  10      241.19      268.44     23.35 o 
  -5   1  10      660.98      654.36     26.33 o 
  -4   1  10      269.15      277.45     14.69 o 
  -3   1  10       38.75       56.94     10.22 o 
  -2   1  10       45.43       34.80      6.24 o 
  -1   1  10      223.42      214.82      5.18 o 
   0   1  10      405.51      391.47     10.67 o 
   1   1  10      979.10     1003.08     34.44 o 
   2   1  10        7.03        8.31      9.66 o 
   3   1  10       65.36       69.66     12.67 o 
   4   1  10      265.31      267.56     26.90 o 
   5   1  10      238.20      262.59     20.06 o 
   6   1  10       92.47      115.14     30.91 o 
   7   1  10       12.38        1.58     24.42 o 
   8   1  10        0.02       -7.98     27.69 o 
   9   1  10        1.31      -12.43     23.19 o 
  10   1  10       35.75       38.24     21.09 o 
  11   1  10        7.69       14.66     16.13 o 
 -12   2  10       63.71       71.95     23.78 o 
 -11   2  10        0.48       16.60     23.39 o 
 -10   2  10        2.13       -4.93     32.79 o 
  -9   2  10        0.10       30.55     23.58 o 
  -8   2  10      369.96      399.08     24.59 o 
  -7   2  10       17.66       64.92     25.64 o 
  -6   2  10       35.28       16.02     23.45 o 
  -5   2  10     3056.25     3089.23    103.74 o 
  -4   2  10       99.54       98.74     12.45 o 
  -3   2  10     1837.18     2052.48     64.07 o 
  -2   2  10      322.61      372.02     14.53 o 
  -1   2  10      117.62       96.13      5.19 o 
   0   2  10      382.32      372.45      7.56 o 
   1   2  10     3607.11     3656.85     58.95 o 
   2   2  10     3736.92     3725.79    147.98 o 
   3   2  10     1502.35     1670.50     65.01 o 
   4   2  10      172.92      191.37     18.03 o 
   5   2  10       32.02       10.37     21.38 o 
   6   2  10    11821.29    11952.05    544.57 o 
   7   2  10       75.25       73.46     24.16 o 
   8   2  10      206.62      211.75     24.48 o 
   9   2  10       52.40      101.68     28.97 o 
  10   2  10        0.36        4.49     20.13 o 
  11   2  10      388.95      412.14     29.12 o 
 -12   3  10       51.06       77.76     22.37 o 
 -11   3  10      139.76      177.32     21.38 o 
 -10   3  10      210.13      228.64     24.05 o 
  -9   3  10      234.47      227.50     31.14 o 
  -8   3  10      604.06      613.96     48.97 o 
  -7   3  10     1092.74     1111.35     53.28 o 
  -6   3  10        0.04        9.18     30.79 o 
  -5   3  10      641.63      642.60     23.12 o 
  -4   3  10       31.22       39.78     12.51 o 
  -3   3  10      873.08      978.81     27.77 o 
  -2   3  10      732.64      696.11     24.30 o 
  -1   3  10        8.06        8.10      7.13 o 
   0   3  10      769.68      819.92     18.20 o 
   1   3  10       72.08       69.33      6.65 o 
   2   3  10      131.45      150.47      8.18 o 
   3   3  10       80.67       63.21     15.19 o 
   4   3  10      536.86      511.83     20.34 o 
   5   3  10      130.11      185.15     22.56 o 
   6   3  10       73.79       65.24     23.73 o 
   7   3  10       57.09       79.96     24.36 o 
   8   3  10       56.59       24.09     34.11 o 
   9   3  10       14.72       26.57     31.39 o 
  10   3  10      141.50      140.75     19.16 o 
 -12   4  10        5.22       12.18     28.42 o 
 -11   4  10       40.72       38.31     21.10 o 
 -10   4  10     1236.72     1392.87     30.86 o 
  -9   4  10     3594.71     3839.29     35.94 o 
  -8   4  10      905.99      897.19     69.43 o 
  -7   4  10        4.33        1.67     27.08 o 
  -6   4  10      588.99      586.06     26.50 o 
  -5   4  10      599.49      621.96     34.41 o 
  -4   4  10      485.38      561.55     19.02 o 
  -3   4  10      566.51      649.31     15.76 o 
  -2   4  10       74.81       84.40      7.28 o 
  -1   4  10       22.29       27.41      9.11 o 
   0   4  10     1053.30     1115.81     38.10 o 
   1   4  10       53.70       51.40     10.03 o 
   2   4  10       28.76       13.69     11.71 o 
   3   4  10      165.44      160.16     12.55 o 
   4   4  10      190.42      164.26     42.52 o 
   5   4  10       60.50       36.99     21.52 o 
   6   4  10     3350.19     3191.39    260.39 o 
   7   4  10      188.86      193.41     38.09 o 
   8   4  10      126.43       92.50     23.45 o 
   9   4  10        6.74       17.30     22.58 o 
  10   4  10     1456.01     1433.50    185.27 o 
 -12   5  10       10.74       18.67     16.70 o 
 -11   5  10       35.80       52.26     20.33 o 
 -10   5  10       15.91       19.28     23.69 o 
  -9   5  10      469.32      546.84     43.26 o 
  -8   5  10      826.38      935.93     31.02 o 
  -7   5  10      384.00      383.77     28.62 o 
  -6   5  10      279.29      277.67     26.16 o 
  -5   5  10       61.20       82.84     31.04 o 
  -4   5  10      273.46      281.34     29.24 o 
  -3   5  10       64.47       44.04     14.87 o 
  -2   5  10      173.47      179.82      9.27 o 
  -1   5  10      381.05      376.31     11.26 o 
   0   5  10       36.71       49.93     10.89 o 
   1   5  10      499.44      495.22     13.94 o 
   2   5  10      284.90      294.45     18.65 o 
   3   5  10       66.20       64.09     19.27 o 
   4   5  10       13.97       13.75     15.91 o 
   5   5  10       85.94       89.23     27.37 o 
   6   5  10       17.23        8.41     23.46 o 
   7   5  10        3.14      -20.11     23.45 o 
   8   5  10        3.07       -0.06     22.75 o 
   9   5  10       32.46       30.74     19.89 o 
  10   5  10        0.40        4.78     16.09 o 
 -12   6  10        6.09       10.32     15.36 o 
 -11   6  10       11.14       -8.29     27.65 o 
 -10   6  10        3.18       -3.98     22.94 o 
  -9   6  10      468.76      533.03     30.27 o 
  -8   6  10       43.23       25.67     28.75 o 
  -7   6  10     3979.79     4304.39     47.44 o 
  -6   6  10     6327.13     6162.46     71.03 o 
  -5   6  10     2044.56     1923.32     31.61 o 
  -4   6  10     3139.17     2999.59     66.61 o 
  -3   6  10       96.32      108.24     15.66 o 
  -2   6  10      787.19      815.05     40.24 o 
  -1   6  10        7.12       11.25     28.81 o 
   0   6  10      101.92      104.78     18.11 o 
   1   6  10        0.72       -5.28     18.77 o 
   2   6  10      114.34      110.98     20.18 o 
   3   6  10      198.97      181.08     21.36 o 
   4   6  10     1026.12     1054.43     82.36 o 
   5   6  10      744.13      701.56     45.83 o 
   6   6  10      653.01      670.00    143.50 o 
   7   6  10       12.88       15.25     30.41 o 
   8   6  10       91.89       76.63     29.23 o 
   9   6  10       36.05       42.04     23.79 o 
  10   6  10      454.88      469.32     22.00 o 
 -11   7  10       22.88       32.86     23.19 o 
 -10   7  10       57.49       80.70     21.90 o 
  -9   7  10       37.75       53.71     28.71 o 
  -8   7  10      731.24      778.81     30.91 o 
  -7   7  10      824.28      745.45     38.82 o 
  -6   7  10      217.05      247.08     27.86 o 
  -5   7  10     2590.01     2439.09     43.31 o 
  -4   7  10      253.42      268.82     24.25 o 
  -3   7  10      260.94      218.70     34.90 o 
  -2   7  10        0.13       -6.26     19.70 o 
  -1   7  10       49.11       74.74     32.01 o 
   0   7  10       25.47       36.77     20.04 o 
   1   7  10       50.80       64.03     20.88 o 
   2   7  10      415.75      429.26     22.96 o 
   3   7  10        7.99        6.50     27.51 o 
   4   7  10       14.94       11.77     23.28 o 
   5   7  10      107.54      106.92     24.50 o 
   6   7  10       26.19       42.87     29.78 o 
   7   7  10       82.22       69.72     21.84 o 
   8   7  10       61.94       54.49     29.62 o 
   9   7  10        3.14       11.09     17.41 o 
 -11   8  10       12.95       23.79     17.71 o 
 -10   8  10       50.55       44.26     20.88 o 
  -9   8  10       77.60       76.33     27.77 o 
  -8   8  10      338.78      364.26     40.51 o 
  -7   8  10       70.98       65.71     36.88 o 
  -6   8  10      208.86      221.13     31.07 o 
  -5   8  10       32.46       40.41     25.77 o 
  -4   8  10     1056.45      899.59     37.50 o 
  -3   8  10      474.87      435.11     54.54 o 
  -2   8  10     1442.61     1527.15     41.16 o 
  -1   8  10     4810.43     5158.42    117.06 o 
   0   8  10       20.63       37.00     32.57 o 
   1   8  10      122.91      129.10     22.67 o 
   2   8  10      167.84      238.17     24.44 o 
   3   8  10        4.52        6.63     30.77 o 
   4   8  10       31.51       49.42     24.54 o 
   5   8  10     1145.02     1262.79     73.76 o 
   6   8  10       87.22       82.20     23.87 o 
   7   8  10       56.43       78.91     28.51 o 
   8   8  10      388.46      440.76     30.13 o 
   9   8  10        0.07       -7.67     21.83 o 
 -11   9  10       15.34       11.92     21.87 o 
 -10   9  10       34.57       29.23     19.77 o 
  -9   9  10       22.83       51.77     25.95 o 
  -8   9  10      259.71      249.06     28.65 o 
  -7   9  10        0.07       -4.11     78.54 o 
  -6   9  10      139.90      141.02     28.67 o 
  -5   9  10      185.12      192.13     44.48 o 
  -4   9  10       29.35       22.83     40.85 o 
  -3   9  10       64.54       55.33     24.82 o 
  -2   9  10       49.80       41.57     22.27 o 
  -1   9  10      290.51      331.15     24.65 o 
   0   9  10      213.87      224.48     35.97 o 
   1   9  10      118.93      136.08     24.27 o 
   2   9  10       60.75       62.68     24.66 o 
   3   9  10        5.43        2.09     25.32 o 
   4   9  10      123.94      120.09     32.26 o 
   5   9  10      385.14      385.20     37.01 o 
   6   9  10       44.46       50.31     30.49 o 
   7   9  10        8.14       16.80     20.03 o 
   8   9  10        8.38       21.76     25.95 o 
 -10  10  10        2.53        7.88     17.36 o 
  -9  10  10       69.69       72.89     24.27 o 
  -8  10  10        3.40       -6.23     26.38 o 
  -7  10  10       95.57      168.28     75.92 o 
  -6  10  10      395.92      347.46     39.03 o 
  -5  10  10        0.15       10.59     27.14 o 
  -4  10  10       31.78       27.70     21.99 o 
  -3  10  10      179.98      160.96     27.21 o 
  -2  10  10       28.79       18.27     23.18 o 
  -1  10  10        5.04        7.52     38.79 o 
   0  10  10      790.52      837.02     26.45 o 
   1  10  10        6.44       22.92     36.18 o 
   2  10  10      168.62      179.12     25.48 o 
   3  10  10      449.61      460.33     26.72 o 
   4  10  10      529.99      600.85     34.37 o 
   5  10  10      580.04      633.41     45.20 o 
   6  10  10       74.87       74.40     22.10 o 
   7  10  10      336.77      339.79     75.81 o 
   8  10  10       63.58       72.19     22.56 o 
 -10  11  10        4.04       -1.56     14.80 o 
  -9  11  10       12.72        7.60     21.59 o 
  -8  11  10        0.91        6.53     24.56 o 
  -7  11  10       27.62       32.53     35.66 o 
  -6  11  10       45.42       28.45     71.91 o 
  -5  11  10       31.35       58.08     42.24 o 
  -4  11  10      118.66      137.61     22.84 o 
  -3  11  10        0.57       -3.80     22.65 o 
  -2  11  10       84.55       65.68     24.96 o 
  -1  11  10      297.35      325.69     44.45 o 
   0  11  10       51.49       52.30     25.44 o 
   1  11  10      202.19      219.52     36.39 o 
   2  11  10       77.82      144.64     26.68 o 
   3  11  10        0.47       -1.49     25.65 o 
   4  11  10      162.96      152.90     25.39 o 
   5  11  10        0.53        6.73     22.96 o 
   6  11  10       35.98       19.83     20.33 o 
   7  11  10       14.49       14.89     16.87 o 
  -9  12  10       10.84       12.50     15.86 o 
  -8  12  10      114.24       55.33     29.06 o 
  -7  12  10      119.03       95.92     24.34 o 
  -6  12  10       29.71        9.15     31.80 o 
  -5  12  10       36.06        1.55     81.89 o 
  -4  12  10      437.65      388.07     31.96 o 
  -3  12  10       28.51       35.46     23.11 o 
  -2  12  10        0.32       11.08     24.35 o 
  -1  12  10        9.70       45.43     40.29 o 
   0  12  10      264.26      280.24     25.32 o 
   1  12  10       51.56       71.45     78.38 o 
   2  12  10      282.16      321.56     26.40 o 
   3  12  10        0.05        3.21     25.20 o 
   4  12  10        3.43        6.24     23.46 o 
   5  12  10      112.06      127.81     21.54 o 
   6  12  10       37.31       47.27     17.80 o 
  -8  13  10      305.63      250.75     26.85 o 
  -7  13  10        1.61      -10.25     25.49 o 
  -6  13  10       20.91       33.21     36.85 o 
  -5  13  10      112.56      103.61     38.59 o 
  -4  13  10       15.41        9.85     20.68 o 
  -3  13  10       15.15       27.74     22.03 o 
  -2  13  10      605.67      588.64     62.48 o 
  -1  13  10       30.83       11.32     39.85 o 
   0  13  10      134.84      160.30     39.46 o 
   1  13  10       66.99       56.71     39.19 o 
   2  13  10      173.95      202.51     73.73 o 
   3  13  10      208.23      242.26     23.05 o 
   4  13  10        2.66       22.10     20.59 o 
   5  13  10      152.72      149.15     18.60 o 
  -6  14  10       55.26       75.70     32.38 o 
  -5  14  10       75.21       69.38     29.45 o 
  -4  14  10       27.23       48.33     18.87 o 
  -3  14  10      121.26       93.04     20.94 o 
  -2  14  10     1179.68     1161.71    116.70 o 
  -1  14  10      284.90      293.29     27.26 o 
   0  14  10       95.42       90.22     36.82 o 
   1  14  10        2.41       15.20     22.79 o 
   2  14  10      169.65      178.76     35.73 o 
   3  14  10       34.54       64.80     21.13 o 
   4  14  10      126.73      141.77     18.90 o 
  -6  15  10        2.73        1.74     52.30 o 
  -5  15  10        3.56       -1.55     15.13 o 
  -4  15  10        6.37       18.16     16.66 o 
  -3  15  10       44.73       51.13     18.41 o 
  -2  15  10      348.13      350.10     27.27 o 
  -1  15  10       97.59      136.87     20.74 o 
   0  15  10       78.47       68.14     20.65 o 
   1  15  10        1.98        8.99     20.14 o 
   2  15  10       67.46      104.76     30.60 o 
   3  15  10       82.92       88.04     17.94 o 
  -4  16  10        2.49       -4.52     26.45 o 
  -3  16  10      135.71      119.56     17.80 o 
  -2  16  10      974.35      923.95     54.47 o 
  -1  16  10      236.51      228.51     19.83 o 
   0  16  10      838.01      959.37     20.97 o 
   1  16  10      618.72      789.76     59.43 o 
  -2 -17  11      113.31       90.06     18.65 o 
  -1 -17  11      134.85      149.97     14.76 o 
   0 -17  11       75.49       91.38     20.54 o 
   1 -17  11      131.59      133.22     24.50 o 
   2 -17  11        3.58       12.57     24.55 o 
   3 -17  11       90.45      116.29     23.56 o 
  -4 -16  11      112.08      105.24     20.81 o 
  -3 -16  11       70.17       66.11     23.29 o 
  -2 -16  11        1.63        5.74     17.15 o 
  -1 -16  11       10.07       -0.55     22.67 o 
   0 -16  11       16.87       15.89     17.21 o 
   1 -16  11       18.51       14.27     16.91 o 
   2 -16  11        0.03       15.33     38.66 o 
   3 -16  11       12.09       15.17     14.60 o 
   4 -16  11        5.82       -5.62     24.00 o 
  -6 -15  11       64.92       84.15     22.46 o 
  -5 -15  11        0.39        6.32     15.98 o 
  -4 -15  11       34.88       60.23     18.09 o 
  -3 -15  11      425.25      423.54     28.48 o 
  -2 -15  11      372.13      358.77     20.54 o 
  -1 -15  11      118.75       95.88     20.25 o 
   0 -15  11        1.41        0.44     19.74 o 
   1 -15  11      194.94      176.73     20.01 o 
   2 -15  11      247.25      232.52     19.33 o 
   3 -15  11       12.22       15.02     17.28 o 
   4 -15  11        8.90       17.15     12.60 o 
   5 -15  11       15.29        5.01     11.41 o 
  -7 -14  11       28.42       39.41     23.28 o 
  -6 -14  11       12.63       17.79     16.35 o 
  -5 -14  11        0.21      -14.91     48.91 o 
  -4 -14  11       64.50       62.28     27.33 o 
  -3 -14  11        0.05       13.26     58.27 o 
  -2 -14  11        1.38       34.49     22.22 o 
  -1 -14  11        8.30       22.37     21.69 o 
   0 -14  11      155.39      124.77     22.04 o 
   1 -14  11        0.08       -8.97     21.47 o 
   2 -14  11       37.19       41.64     20.84 o 
   3 -14  11       74.65       75.46     19.93 o 
   4 -14  11       91.32       89.28     17.41 o 
   5 -14  11       40.38       50.04     13.44 o 
   6 -14  11       16.08       20.48     11.61 o 
   7 -14  11      129.84      139.49     19.21 o 
  -8 -13  11       19.33       27.26     22.57 o 
  -7 -13  11      171.26      168.12     25.51 o 
  -6 -13  11       16.18        7.82     18.82 o 
  -5 -13  11      130.62      115.66     27.84 o 
  -4 -13  11       86.76      115.21     29.85 o 
  -3 -13  11      987.59     1008.89     34.63 o 
  -2 -13  11       24.78        8.76     22.91 o 
  -1 -13  11      878.03      826.41     48.15 o 
   0 -13  11      369.89      354.45     25.53 o 
   1 -13  11     1034.50      932.80     24.95 o 
   2 -13  11      444.34      434.76     23.28 o 
   3 -13  11      156.60      128.80     17.20 o 
   4 -13  11       38.41       37.09     16.27 o 
   5 -13  11       88.88       85.30     15.67 o
[truncated: 151,302 more chars]
